# Supplementary material for: 3,6,14,17-Tetramethoxy-22,23-diphenyl-1,10,12,21-tetraazahexacyclo[19.2.1.02,7.010,23.012,22.013,18]tetracosa-2(7),3,5,13(18),14,16-hexaene-11,24-di­thione
Source: Acta Crystallogr Sect E Struct Rep Online. 2010 Jun 16;66(Pt 7):o1673. doi: 10.1107/S160053681002204X (PMC3006729; doi:10.1107/S160053681002204X)
Supplement: Supplementary file 1 [file e-66-o1673-sup1.cif]

##############################################################################
###                                                                        ###
###        Electronic paper (Acta Crystallographica Section E)             ###
###                                                                        ###
##############################################################################
#                                                                            #
# This CIF contains the data in a paper accepted for publication in Acta     #
# Crystallographica Section E. It conforms to the requirements of Notes      #
# for Authors for Section E, and has been peer reviewed under the auspices   #
# of the IUCr Commission on Journals.                                        #
#                                                                            #
# Full details of the Crystallographic Information File format               #
# are given in the paper "The Crystallographic Information File (CIF):       #
# a New Standard Archive File for Crystallography" by S. R. Hall, F. H.      #
# Allen and I. D. Brown [Acta Cryst. (1991), A47, 655-685].                  #
#                                                                            #
# The current version of the core CIF dictionary is obtainable from          #
# ftp://ftp.iucr.org/pub/cif_core.dic. The current version number is 2.4.    #
#                                                                            #
# Software is freely available for graphical display of the structure(s) in  #
# this CIF.  For information consult the CIF home page http://www.iucr.org/  #
# cif/home.html                                                              #
#                                                                            #
# This file may be used for bona fide research purposes within the           #
# scientific community so long as proper attribution is given to the journal # 
# article from which it was obtained.                                        #
#                                                                            #
##############################################################################
                                             
data_I
_audit_creation_method     SHELXL-97
_chemical_name_systematic
;
3,6,14,17-Tetramethoxy-22,23-diphenyl-1,10,12,21-\
tetraazahexacyclo[19.2.1.0^2,7^.0^10,23^.0^12,22^.0^13,18^]tetracosa-\
2(7),3,5,13(18),14,16-hexaene-11,24-dithione
;
_chemical_name_common     ?
_chemical_formula_moiety     'C36 H34 N4 O4 S2'
_chemical_formula_sum     'C36 H34 N4 O4 S2'
_chemical_formula_iupac     'C36 H34 N4 O4 S2'
_chemical_formula_weight     650.79
_chemical_melting_point     ?
_symmetry_cell_setting     monoclinic
_symmetry_space_group_name_H-M     'C 2/c'
_symmetry_space_group_name_Hall     '-C 2yc'
loop_
    _symmetry_equiv_pos_as_xyz
    'x, y, z'
    '-x, y, -z+1/2'
    'x+1/2, y+1/2, z'
    '-x+1/2, y+1/2, -z+1/2'
    '-x, -y, -z'
    'x, -y, z-1/2'
    '-x+1/2, -y+1/2, -z'
    'x+1/2, -y+1/2, z-1/2'
_cell_length_a     17.9993(15)
_cell_length_b     12.5069(11)
_cell_length_c     16.0934(12)
_cell_angle_alpha     90.00
_cell_angle_beta     115.961(3)
_cell_angle_gamma     90.00
_cell_volume     3257.3(5)
_cell_formula_units_Z     4
_cell_measurement_reflns_used     2697
_cell_measurement_theta_min     2.52
_cell_measurement_theta_max     21.30
_cell_measurement_temperature     298(2)
_exptl_crystal_description     block
_exptl_crystal_colour     colorless
_exptl_crystal_size_max     0.23
_exptl_crystal_size_mid     0.20
_exptl_crystal_size_min     0.10
_exptl_crystal_density_diffrn     1.327
_exptl_crystal_density_meas     ?
_exptl_crystal_density_method     'not measured'
_exptl_crystal_F_000     1368
_exptl_absorpt_coefficient_mu     0.210
_exptl_absorpt_correction_type     none
_exptl_absorpt_process_details     ?
_exptl_absorpt_correction_T_min     0.9534
_exptl_absorpt_correction_T_max     0.9793
_exptl_special_details
;
;
_diffrn_ambient_temperature     298(2)
_diffrn_radiation_type     MoK\a
_diffrn_radiation_wavelength     0.71073
_diffrn_radiation_source     'fine-focus sealed tube'
_diffrn_radiation_monochromator     graphite
_diffrn_measurement_device_type     'Bruker SMART CCD area-detector'
_diffrn_measurement_method     'phi and omega scans'
_diffrn_detector_area_resol_mean     ?
_diffrn_reflns_number     13570
_diffrn_reflns_av_R_equivalents     0.0670
_diffrn_reflns_av_sigmaI/netI     0.0645
_diffrn_reflns_theta_min     2.06
_diffrn_reflns_theta_max     27.00
_diffrn_reflns_theta_full     27.00
_diffrn_measured_fraction_theta_max     0.998
_diffrn_measured_fraction_theta_full     0.998
_diffrn_reflns_limit_h_min     -22
_diffrn_reflns_limit_h_max     13
_diffrn_reflns_limit_k_min     -15
_diffrn_reflns_limit_k_max     15
_diffrn_reflns_limit_l_min     -19
_diffrn_reflns_limit_l_max     20
_diffrn_standards_number     ?
_diffrn_standards_interval_count     ?
_diffrn_standards_interval_time     ?
_diffrn_standards_decay_%     ?
_refine_special_details
;
Refinement of <i>F</i>^2^ against ALL reflections. The weighted <i>R</i>-factor
wR and goodness of fit <i>S</i> are based on <i>F</i>^2^, conventional
<i>R</i>-factors <i>R</i> are based on <i>F</i>, with <i>F</i> set to zero for
negative <i>F</i>^2^. The threshold expression of <i>F</i>^2^ >
\s(<i>F</i>^2^) is used only for calculating <i>R</i>-factors(gt) etc. and is
not relevant to the choice of reflections for refinement. <i>R</i>-factors
based on <i>F</i>^2^ are statistically about twice as large as those based on
<i>F</i>, and <i>R</i>- factors based on ALL data will be even larger.
;
_reflns_number_total     3546
_reflns_number_gt     2279
_reflns_threshold_expression     I>2sigma(I)
_refine_ls_structure_factor_coef     Fsqd
_refine_ls_matrix_type     full
_refine_ls_R_factor_all     0.0866
_refine_ls_R_factor_gt     0.0557
_refine_ls_wR_factor_gt     0.1343
_refine_ls_wR_factor_ref     0.1621
_refine_ls_goodness_of_fit_ref     0.978
_refine_ls_restrained_S_all     0.978
_refine_ls_number_reflns     3546
_refine_ls_number_parameters     210
_refine_ls_number_restraints     0
_refine_ls_hydrogen_treatment     constr
_refine_ls_weighting_scheme     calc
_refine_ls_weighting_details
         'calc w=1/[\s^2^(Fo^2^)+(0.0878P)^2^+0.0000P] where P=(Fo^2^+2Fc^2^)/3'
_atom_sites_solution_hydrogens     geom
_atom_sites_solution_primary     direct
_atom_sites_solution_secondary     difmap
_refine_ls_shift/su_max     0.001
_refine_ls_shift/su_mean     0.000
_refine_diff_density_max     0.294
_refine_diff_density_min     -0.242
_refine_ls_extinction_method     none
_refine_ls_extinction_coef     ?
loop_
    _atom_type_symbol
    _atom_type_description
    _atom_type_scat_dispersion_real
    _atom_type_scat_dispersion_imag
    _atom_type_scat_source
    'C' 'C' 0.0033 0.0016
                         'International Tables Vol C Tables 4.2.6.8 and 6.1.1.4'
    'H' 'H' 0.0000 0.0000
                         'International Tables Vol C Tables 4.2.6.8 and 6.1.1.4'
    'N' 'N' 0.0061 0.0033
                         'International Tables Vol C Tables 4.2.6.8 and 6.1.1.4'
    'O' 'O' 0.0106 0.0060
                         'International Tables Vol C Tables 4.2.6.8 and 6.1.1.4'
    'S' 'S' 0.1246 0.1234
                         'International Tables Vol C Tables 4.2.6.8 and 6.1.1.4'
_computing_data_collection     'SMART (Bruker, 2001)'
_computing_cell_refinement     'SAINT-Plus (Bruker, 2001)'
_computing_data_reduction     'SAINT-Plus (Bruker, 2001)'
_computing_structure_solution     'SHELXS97 (Sheldrick, 2008)'
_computing_structure_refinement     'SHELXL97 (Sheldrick, 2008)'
_computing_molecular_graphics     'PLATON (Spek, 2009)'
_computing_publication_material     'PLATON (Spek, 2009)'
loop_
    _atom_site_type_symbol
    _atom_site_label
    _atom_site_fract_x
    _atom_site_fract_y
    _atom_site_fract_z
    _atom_site_U_iso_or_equiv
    _atom_site_adp_type
    _atom_site_calc_flag
    _atom_site_refinement_flags
    _atom_site_occupancy
    _atom_site_disorder_assembly
    _atom_site_disorder_group
    S S1 0.11451(4) 0.22118(5) 0.14339(5) 0.0528(3) Uani d . 1 . .
    N N1 0.09215(11) 0.31734(13) 0.27979(13) 0.0335(5) Uani d . 1 . .
    N N2 -0.00738(11) 0.34780(13) 0.14082(13) 0.0325(4) Uani d . 1 . .
    C C13 0.07957(13) 0.50126(16) 0.32973(15) 0.0343(5) Uani d . 1 . .
    C C9 0.16813(14) 0.27755(17) 0.35521(17) 0.0388(6) Uani d . 1 . .
    H H9A 0.1970 0.3371 0.3949 0.047 Uiso calc R 1 . .
    H H9B 0.2036 0.2489 0.3294 0.047 Uiso calc R 1 . .
    C C12 0.03855(13) 0.39284(16) 0.29759(15) 0.0306(5) Uani d . 1 . .
    C C10 0.06573(14) 0.29489(16) 0.18917(16) 0.0326(5) Uani d . 1 . .
    O O2 0.06197(14) 0.16264(16) 0.57355(15) 0.0713(6) Uani d . 1 . .
    O O1 0.24132(13) 0.08009(14) 0.37734(15) 0.0683(6) Uani d . 1 . .
    C C1 0.15415(14) 0.19204(17) 0.41322(17) 0.0393(6) Uani d . 1 . .
    C C2 0.10798(15) 0.21274(17) 0.46227(17) 0.0406(6) Uani d . 1 . .
    C C6 0.19350(16) 0.09225(18) 0.42349(19) 0.0477(7) Uani d . 1 . .
    C C18 0.13789(15) 0.53676(19) 0.30210(19) 0.0497(7) Uani d . 1 . .
    H H18 0.1560 0.4916 0.2688 0.060 Uiso calc R 1 . .
    C C11 -0.06462(15) 0.31850(18) 0.04628(16) 0.0392(6) Uani d . 1 . .
    H H11A -0.0343 0.3157 0.0092 0.047 Uiso calc R 1 . .
    H H11B -0.1060 0.3742 0.0209 0.047 Uiso calc R 1 . .
    C C3 0.10368(17) 0.1344(2) 0.52320(19) 0.0512(7) Uani d . 1 . .
    C C14 0.05429(16) 0.56979(18) 0.37978(18) 0.0463(7) Uani d . 1 . .
    H H14 0.0150 0.5469 0.3988 0.056 Uiso calc R 1 . .
    C C4 0.14195(17) 0.0364(2) 0.5309(2) 0.0578(8) Uani d . 1 . .
    H H4 0.1379 -0.0156 0.5701 0.069 Uiso calc R 1 . .
    C C17 0.16966(18) 0.6394(2) 0.3237(2) 0.0655(9) Uani d . 1 . .
    H H17 0.2086 0.6631 0.3045 0.079 Uiso calc R 1 . .
    C C5 0.18588(18) 0.0156(2) 0.4811(2) 0.0564(8) Uani d . 1 . .
    H H5 0.2108 -0.0508 0.4863 0.068 Uiso calc R 1 . .
    C C15 0.0865(2) 0.6717(2) 0.4019(2) 0.0638(9) Uani d . 1 . .
    H H15 0.0693 0.7170 0.4360 0.077 Uiso calc R 1 . .
    C C16 0.1438(2) 0.7055(2) 0.3733(2) 0.0731(10) Uani d . 1 . .
    H H16 0.1654 0.7742 0.3878 0.088 Uiso calc R 1 . .
    C C7 0.2729(2) -0.0224(2) 0.3750(3) 0.0859(11) Uani d . 1 . .
    H H7A 0.2924 -0.0550 0.4348 0.129 Uiso calc R 1 . .
    H H7B 0.3178 -0.0162 0.3583 0.129 Uiso calc R 1 . .
    H H7C 0.2301 -0.0658 0.3302 0.129 Uiso calc R 1 . .
    C C8 0.0599(2) 0.0907(3) 0.6401(2) 0.0865(11) Uani d . 1 . .
    H H8A 0.0241 0.0319 0.6094 0.130 Uiso calc R 1 . .
    H H8B 0.0396 0.1269 0.6787 0.130 Uiso calc R 1 . .
    H H8C 0.1146 0.0643 0.6775 0.130 Uiso calc R 1 . .
loop_
    _atom_site_aniso_label
    _atom_site_aniso_U_11
    _atom_site_aniso_U_22
    _atom_site_aniso_U_33
    _atom_site_aniso_U_12
    _atom_site_aniso_U_13
    _atom_site_aniso_U_23
    S1 0.0520(5) 0.0520(4) 0.0612(5) 0.0130(3) 0.0311(4) -0.0081(3)
    N1 0.0300(11) 0.0293(9) 0.0435(12) 0.0043(7) 0.0181(9) 0.0014(8)
    N2 0.0341(11) 0.0273(9) 0.0390(11) 0.0020(8) 0.0189(9) -0.0016(8)
    C13 0.0316(13) 0.0300(11) 0.0397(13) -0.0029(9) 0.0141(10) 0.0006(9)
    C9 0.0268(13) 0.0385(13) 0.0466(14) 0.0035(10) 0.0118(11) 0.0042(10)
    C12 0.0317(12) 0.0264(10) 0.0391(12) 0.0013(9) 0.0205(10) 0.0006(9)
    C10 0.0327(13) 0.0270(11) 0.0395(14) -0.0012(9) 0.0170(11) 0.0011(9)
    O2 0.0922(16) 0.0662(13) 0.0746(14) 0.0174(11) 0.0543(13) 0.0311(11)
    O1 0.0756(15) 0.0481(11) 0.0968(17) 0.0248(10) 0.0521(13) 0.0162(10)
    C1 0.0328(14) 0.0343(12) 0.0433(14) 0.0000(10) 0.0097(11) 0.0030(10)
    C2 0.0390(14) 0.0331(12) 0.0430(14) -0.0015(10) 0.0118(12) 0.0037(10)
    C6 0.0452(16) 0.0364(13) 0.0582(17) 0.0053(11) 0.0197(13) 0.0014(11)
    C18 0.0428(16) 0.0428(14) 0.0692(19) -0.0048(11) 0.0300(14) 0.0017(12)
    C11 0.0397(14) 0.0408(13) 0.0357(13) 0.0020(10) 0.0153(11) -0.0017(10)
    C3 0.0549(18) 0.0474(15) 0.0536(17) -0.0009(13) 0.0259(14) 0.0083(12)
    C14 0.0582(17) 0.0334(13) 0.0518(16) -0.0035(11) 0.0284(14) -0.0037(11)
    C4 0.063(2) 0.0437(15) 0.0596(18) 0.0013(13) 0.0207(16) 0.0190(13)
    C17 0.0486(18) 0.0531(17) 0.091(2) -0.0183(14) 0.0267(17) 0.0117(16)
    C5 0.065(2) 0.0345(14) 0.0639(19) 0.0073(12) 0.0226(16) 0.0073(13)
    C15 0.090(2) 0.0359(14) 0.0624(19) -0.0065(15) 0.0304(17) -0.0115(13)
    C16 0.084(3) 0.0387(16) 0.080(2) -0.0232(16) 0.021(2) -0.0042(15)
    C7 0.112(3) 0.055(2) 0.113(3) 0.0199(19) 0.070(3) -0.0035(18)
    C8 0.099(3) 0.095(3) 0.076(2) 0.009(2) 0.048(2) 0.036(2)
_geom_special_details
;
All esds (except the esd in the dihedral angle between two l.s. planes) are
estimated using the full covariance matrix. The cell esds are taken into
account individually in the estimation of esds in distances, angles and
torsion angles; correlations between esds in cell parameters are only used
when they are defined by crystal symmetry. An approximate (isotropic)
treatment of cell esds is used for estimating esds involving l.s. planes.
;
loop_
    _geom_bond_atom_site_label_1
    _geom_bond_atom_site_label_2
    _geom_bond_site_symmetry_2
    _geom_bond_distance
    _geom_bond_publ_flag
    S1 C10 . 1.652(2) ?
    N1 C10 . 1.351(3) ?
    N1 C9 . 1.462(3) ?
    N1 C12 . 1.465(3) ?
    N2 C10 . 1.371(3) ?
    N2 C12 2 1.450(3) ?
    N2 C11 . 1.462(3) ?
    C13 C18 . 1.381(3) ?
    C13 C14 . 1.382(3) ?
    C13 C12 . 1.522(3) ?
    C9 C1 . 1.511(3) ?
    C9 H9A . 0.9700 ?
    C9 H9B . 0.9700 ?
    C12 N2 2 1.450(3) ?
    C12 C12 2 1.553(4) ?
    O2 C3 . 1.370(3) ?
    O2 C8 . 1.412(3) ?
    O1 C6 . 1.369(3) ?
    O1 C7 . 1.410(3) ?
    C1 C2 . 1.398(3) ?
    C1 C6 . 1.409(3) ?
    C2 C3 . 1.412(3) ?
    C2 C11 2 1.511(3) ?
    C6 C5 . 1.381(4) ?
    C18 C17 . 1.386(4) ?
    C18 H18 . 0.9300 ?
    C11 C2 2 1.511(3) ?
    C11 H11A . 0.9700 ?
    C11 H11B . 0.9700 ?
    C3 C4 . 1.384(4) ?
    C14 C15 . 1.381(3) ?
    C14 H14 . 0.9300 ?
    C4 C5 . 1.375(4) ?
    C4 H4 . 0.9300 ?
    C17 C16 . 1.364(4) ?
    C17 H17 . 0.9300 ?
    C5 H5 . 0.9300 ?
    C15 C16 . 1.369(4) ?
    C15 H15 . 0.9300 ?
    C16 H16 . 0.9300 ?
    C7 H7A . 0.9600 ?
    C7 H7B . 0.9600 ?
    C7 H7C . 0.9600 ?
    C8 H8A . 0.9600 ?
    C8 H8B . 0.9600 ?
    C8 H8C . 0.9600 ?
loop_
    _geom_angle_atom_site_label_1
    _geom_angle_atom_site_label_2
    _geom_angle_atom_site_label_3
    _geom_angle_site_symmetry_1
    _geom_angle_site_symmetry_3
    _geom_angle
    _geom_angle_publ_flag
    C10 N1 C9 . . 125.79(19) ?
    C10 N1 C12 . . 113.23(17) ?
    C9 N1 C12 . . 120.91(18) ?
    C10 N2 C12 . 2 111.24(18) ?
    C10 N2 C11 . . 122.26(18) ?
    C12 N2 C11 2 . 120.09(18) ?
    C18 C13 C14 . . 118.6(2) ?
    C18 C13 C12 . . 120.1(2) ?
    C14 C13 C12 . . 121.1(2) ?
    N1 C9 C1 . . 113.92(19) ?
    N1 C9 H9A . . 108.8 ?
    C1 C9 H9A . . 108.8 ?
    N1 C9 H9B . . 108.8 ?
    C1 C9 H9B . . 108.8 ?
    H9A C9 H9B . . 107.7 ?
    N2 C12 N1 2 . 111.61(16) ?
    N2 C12 C13 2 . 112.90(18) ?
    N1 C12 C13 . . 112.20(18) ?
    N2 C12 C12 2 2 103.2(2) ?
    N1 C12 C12 . 2 100.82(17) ?
    C13 C12 C12 . 2 115.23(12) ?
    N1 C10 N2 . . 108.02(18) ?
    N1 C10 S1 . . 126.35(17) ?
    N2 C10 S1 . . 125.57(17) ?
    C3 O2 C8 . . 119.2(2) ?
    C6 O1 C7 . . 118.2(2) ?
    C2 C1 C6 . . 119.4(2) ?
    C2 C1 C9 . . 121.2(2) ?
    C6 C1 C9 . . 119.2(2) ?
    C1 C2 C3 . . 119.4(2) ?
    C1 C2 C11 . 2 121.4(2) ?
    C3 C2 C11 . 2 119.2(2) ?
    O1 C6 C5 . . 123.9(2) ?
    O1 C6 C1 . . 116.0(2) ?
    C5 C6 C1 . . 120.0(3) ?
    C13 C18 C17 . . 120.3(3) ?
    C13 C18 H18 . . 119.8 ?
    C17 C18 H18 . . 119.8 ?
    N2 C11 C2 . 2 114.50(19) ?
    N2 C11 H11A . . 108.6 ?
    C2 C11 H11A 2 . 108.6 ?
    N2 C11 H11B . . 108.6 ?
    C2 C11 H11B 2 . 108.6 ?
    H11A C11 H11B . . 107.6 ?
    O2 C3 C4 . . 123.7(2) ?
    O2 C3 C2 . . 116.3(2) ?
    C4 C3 C2 . . 120.0(3) ?
    C15 C14 C13 . . 121.0(3) ?
    C15 C14 H14 . . 119.5 ?
    C13 C14 H14 . . 119.5 ?
    C5 C4 C3 . . 120.4(2) ?
    C5 C4 H4 . . 119.8 ?
    C3 C4 H4 . . 119.8 ?
    C16 C17 C18 . . 120.0(3) ?
    C16 C17 H17 . . 120.0 ?
    C18 C17 H17 . . 120.0 ?
    C4 C5 C6 . . 120.8(2) ?
    C4 C5 H5 . . 119.6 ?
    C6 C5 H5 . . 119.6 ?
    C16 C15 C14 . . 119.4(3) ?
    C16 C15 H15 . . 120.3 ?
    C14 C15 H15 . . 120.3 ?
    C17 C16 C15 . . 120.7(3) ?
    C17 C16 H16 . . 119.7 ?
    C15 C16 H16 . . 119.7 ?
    O1 C7 H7A . . 109.5 ?
    O1 C7 H7B . . 109.5 ?
    H7A C7 H7B . . 109.5 ?
    O1 C7 H7C . . 109.5 ?
    H7A C7 H7C . . 109.5 ?
    H7B C7 H7C . . 109.5 ?
    O2 C8 H8A . . 109.5 ?
    O2 C8 H8B . . 109.5 ?
    H8A C8 H8B . . 109.5 ?
    O2 C8 H8C . . 109.5 ?
    H8A C8 H8C . . 109.5 ?
    H8B C8 H8C . . 109.5 ?
loop_
    _geom_torsion_atom_site_label_1
    _geom_torsion_atom_site_label_2
    _geom_torsion_atom_site_label_3
    _geom_torsion_atom_site_label_4
    _geom_torsion_site_symmetry_1
    _geom_torsion_site_symmetry_2
    _geom_torsion_site_symmetry_3
    _geom_torsion_site_symmetry_4
    _geom_torsion
    _geom_torsion_publ_flag
    C10 N1 C9 C1 . . . . -106.3(3) ?
    C12 N1 C9 C1 . . . . 77.1(3) ?
    C10 N1 C12 N2 . . . 2 122.1(2) ?
    C9 N1 C12 N2 . . . 2 -60.9(2) ?
    C10 N1 C12 C13 . . . . -110.1(2) ?
    C9 N1 C12 C13 . . . . 66.9(2) ?
    C10 N1 C12 C12 . . . 2 13.1(2) ?
    C9 N1 C12 C12 . . . 2 -169.92(18) ?
    C18 C13 C12 N2 . . . 2 155.7(2) ?
    C14 C13 C12 N2 . . . 2 -30.1(3) ?
    C18 C13 C12 N1 . . . . 28.6(3) ?
    C14 C13 C12 N1 . . . . -157.3(2) ?
    C18 C13 C12 C12 . . . 2 -86.0(3) ?
    C14 C13 C12 C12 . . . 2 88.1(3) ?
    C9 N1 C10 N2 . . . . -179.57(19) ?
    C12 N1 C10 N2 . . . . -2.7(2) ?
    C9 N1 C10 S1 . . . . -2.1(3) ?
    C12 N1 C10 S1 . . . . 174.75(16) ?
    C12 N2 C10 N1 2 . . . -10.2(2) ?
    C11 N2 C10 N1 . . . . -162.05(19) ?
    C12 N2 C10 S1 2 . . . 172.29(15) ?
    C11 N2 C10 S1 . . . . 20.5(3) ?
    N1 C9 C1 C2 . . . . -61.3(3) ?
    N1 C9 C1 C6 . . . . 123.5(2) ?
    C6 C1 C2 C3 . . . . 1.8(4) ?
    C9 C1 C2 C3 . . . . -173.4(2) ?
    C6 C1 C2 C11 . . . 2 180.0(2) ?
    C9 C1 C2 C11 . . . 2 4.8(3) ?
    C7 O1 C6 C5 . . . . 11.7(4) ?
    C7 O1 C6 C1 . . . . -171.6(3) ?
    C2 C1 C6 O1 . . . . -176.5(2) ?
    C9 C1 C6 O1 . . . . -1.2(3) ?
    C2 C1 C6 C5 . . . . 0.4(4) ?
    C9 C1 C6 C5 . . . . 175.7(2) ?
    C14 C13 C18 C17 . . . . -0.5(4) ?
    C12 C13 C18 C17 . . . . 173.8(2) ?
    C10 N2 C11 C2 . . . 2 70.0(3) ?
    C12 N2 C11 C2 2 . . 2 -79.4(2) ?
    C8 O2 C3 C4 . . . . 2.6(4) ?
    C8 O2 C3 C2 . . . . -175.9(3) ?
    C1 C2 C3 O2 . . . . 175.8(2) ?
    C11 C2 C3 O2 2 . . . -2.3(4) ?
    C1 C2 C3 C4 . . . . -2.8(4) ?
    C11 C2 C3 C4 2 . . . 179.0(2) ?
    C18 C13 C14 C15 . . . . 0.0(4) ?
    C12 C13 C14 C15 . . . . -174.3(2) ?
    O2 C3 C4 C5 . . . . -177.0(3) ?
    C2 C3 C4 C5 . . . . 1.5(4) ?
    C13 C18 C17 C16 . . . . 0.6(4) ?
    C3 C4 C5 C6 . . . . 0.8(4) ?
    O1 C6 C5 C4 . . . . 174.9(2) ?
    C1 C6 C5 C4 . . . . -1.8(4) ?
    C13 C14 C15 C16 . . . . 0.5(4) ?
    C18 C17 C16 C15 . . . . -0.2(5) ?
    C14 C15 C16 C17 . . . . -0.4(5) ?
loop_
    _geom_hbond_atom_site_label_D
    _geom_hbond_atom_site_label_H
    _geom_hbond_atom_site_label_A
    _geom_hbond_site_symmetry_A
    _geom_hbond_distance_DH
    _geom_hbond_distance_HA
    _geom_hbond_distance_DA
    _geom_hbond_angle_DHA
    _geom_hbond_publ_flag
    C9 H9A Cg1 2_555 0.971 2.702 3.540 144.73 yes
    C11 H11A O2 2_555 0.97 2.26 2.757(3) 111 yes
    C14 H14 N2 2_555 0.93 2.56 2.879(3) 101 yes
    C18 H18 N1 1_555 0.93 2.51 2.842(3) 102 yes
    C9 H9B S1 . 0.97 2.73 3.189(3) 110 yes
    C9 H9B O1 . 0.97 2.25 2.748(3) 111 yes
data_global
_journal_date_recd_electronic     2010-04-26
_journal_date_accepted     2010-06-09
_journal_name_full     'Acta Crystallographica, Section E'
_journal_year     2010
_journal_volume     66
_journal_issue      7
_journal_page_first     o1673
_journal_page_last     o1673
_journal_paper_category     QO
_journal_coeditor_code     FL2304
_publ_contact_author_name     'Dr Yan Yang'
_publ_contact_author_address
;
Key Laboratory of Pesticide and Chemical Biology of Ministry of Education
College of Chemistry
Central China Normal University
Wuhan  430079
People's Republic of China
;
_publ_contact_author_email     yanyang20100203@gmail.com
_publ_contact_author_fax     '86 27 67867773'
_publ_contact_author_phone     '86 27 67867773'
_publ_section_title
;\
3,6,14,17-Tetramethoxy-22,23-diphenyl-1,10,12,21-\
tetraazahexacyclo[19.2.1.0^2,7^.0^10,23^.0^12,22^.0^13,18^]tetracosa-\
2(7),3,5,13(18),14,16-hexaene-11,24-dithione
;
loop_
    _publ_author_name
    _publ_author_address
    'Yang, Yan'
;
Key Laboratory of Pesticides and Chemical Biology of Ministry of Education
College of Chemistry
Central China Normal University
Wuhan 430079
People's Republic of China
;
