# Supplementary material for: 3,6,14,17-Tetramethoxy-22,23-diphenyl-1,10,12,21-tetraazahexacyclo[19.2.1.02,7.010,23.012,22.013,18]tetracosa-2(7),3,5,13(18),14,16-hexaene-11,24-di­thione
Source: Acta Crystallogr Sect E Struct Rep Online. 2010 Jun 16;66(Pt 7):o1673. doi: 10.1107/S160053681002204X (PMC3006729; doi:10.1107/S160053681002204X)
Supplement: Supplementary file 2 [file e-66-o1673-Isup2.hkl]

# 
# h,k,l, Fc-squared, Fo-squared, sigma(Fo-squared) and status flag 
# 
data_I
_shelx_title ' 080504cm in C2/c' 
_shelx_refln_list_code          4 
_shelx_F_calc_maximum      362.19 
_exptl_crystal_F_000      1368.00 
_reflns_d_resolution_high  0.7828 
 
loop_ 
 _symmetry_equiv_pos_as_xyz 
 'x, y, z' 
 '-x, y, -z+1/2' 
 'x+1/2, y+1/2, z' 
 '-x+1/2, y+1/2, -z+1/2' 
 '-x, -y, -z' 
 'x, -y, z-1/2' 
 '-x+1/2, -y+1/2, -z' 
 'x+1/2, -y+1/2, z-1/2' 
 
_cell_length_a    17.9993 
_cell_length_b    12.5069 
_cell_length_c    16.0934 
_cell_angle_alpha  90.000 
_cell_angle_beta  115.961 
_cell_angle_gamma  90.000 
 
_shelx_F_squared_multiplier     1.000 
 
loop_ 
 _refln_index_h 
 _refln_index_k 
 _refln_index_l 
 _refln_F_squared_calc 
 _refln_F_squared_meas 
 _refln_F_squared_sigma 
 _refln_observed_status 
   2   0   0     8738.25    10297.10     71.44 o 
   4   0   0    49791.38    53862.17    553.19 o 
   6   0   0     8376.82     9023.42    101.88 o 
   8   0   0      379.40      388.51     23.10 o 
  10   0   0       45.93       54.09     13.74 o 
  12   0   0      372.34      391.57     78.14 o 
  14   0   0      116.14      229.36     68.01 o 
  16   0   0      247.41      315.11     87.23 o 
  18   0   0      353.96      402.34    107.08 o 
  20   0   0       30.75       81.10     79.20 o 
   1   1   0     7671.60     7745.53    128.91 o 
   3   1   0     9686.98    10777.41    381.87 o 
   5   1   0       50.75       86.45      8.57 o 
   7   1   0       42.16       60.81     11.22 o 
   9   1   0      456.14      502.85     19.24 o 
  11   1   0        3.26        1.98      9.86 o 
  13   1   0      945.55     1023.32     77.51 o 
  15   1   0        7.61       18.29     28.28 o 
  17   1   0       36.64       57.17     40.11 o 
  19   1   0       21.06       15.40     42.94 o 
   0   2   0    11491.79    12610.25    227.99 o 
   2   2   0    18895.31    20223.05    281.99 o 
   4   2   0    33356.34    37457.80    864.66 o 
   6   2   0     1101.07      960.64     27.73 o 
   8   2   0      761.24      659.97     24.28 o 
  10   2   0     1565.36     1734.17     42.17 o 
  12   2   0       55.57       89.96     18.93 o 
  14   2   0      549.40      547.95     70.79 o 
  16   2   0        0.67       -5.49     29.83 o 
  18   2   0     1378.10     1343.88    126.30 o 
  20   2   0        1.08       47.68     48.72 o 
   1   3   0     2420.81     2530.80     52.15 o 
   3   3   0      638.08      651.26     17.01 o 
   5   3   0     8993.12     9915.25    234.18 o 
   7   3   0       96.31      102.31     12.54 o 
   9   3   0     1625.04     1548.35     62.93 o 
  11   3   0     1095.34     1159.87     49.26 o 
  13   3   0      602.47      554.87     67.27 o 
  15   3   0       34.56       36.49     30.40 o 
  17   3   0        7.25       -2.11     35.99 o 
  19   3   0       21.78       72.55     59.45 o 
   0   4   0     2493.49     2781.10     79.62 o 
   2   4   0     7827.77     8135.91    181.51 o 
   4   4   0    19637.98    22154.58    377.39 o 
   6   4   0       32.97       21.06      7.20 o 
   8   4   0     1482.39     1226.67     35.01 o 
  10   4   0       37.10       32.97     11.84 o 
  12   4   0      202.72      217.35     28.20 o 
  14   4   0       63.39       92.93     36.68 o 
  16   4   0       35.20       53.22     37.11 o 
  18   4   0        5.01       16.26     49.63 o 
  20   4   0      190.70      197.30     69.76 o 
   1   5   0     1193.15     1162.57     25.54 o 
   3   5   0       84.68       73.32      8.84 o 
   5   5   0       35.47       34.35      8.49 o 
   7   5   0     6765.89     7000.28    143.95 o 
   9   5   0      929.59      774.58     33.15 o 
  11   5   0      379.43      388.06     32.96 o 
  13   5   0     3263.77     3101.99     88.50 o 
  15   5   0      547.90      510.66     94.62 o 
  17   5   0      109.48      145.52     52.53 o 
  19   5   0      252.74      335.31     80.84 o 
   0   6   0     4661.02     5745.92    171.11 o 
   2   6   0     4058.07     4073.22     89.33 o 
   4   6   0     1243.76     1616.70     34.37 o 
   6   6   0        8.05       33.11      9.43 o 
   8   6   0     1114.85      990.85     35.59 o 
  10   6   0      483.01      485.56     34.54 o 
  12   6   0     2489.08     2365.35     83.32 o 
  14   6   0     1213.94     1218.79     98.18 o 
  16   6   0      182.77      253.39     67.73 o 
  18   6   0       26.55        1.09     44.65 o 
   1   7   0     1259.73     1159.70     30.54 o 
   3   7   0     1214.82     1203.13     54.56 o 
   5   7   0      116.35       89.39     12.84 o 
   7   7   0      498.19      485.18     28.75 o 
   9   7   0     5937.36     5613.82    185.25 o 
  11   7   0      288.85      249.43     35.44 o 
  13   7   0       62.80       81.41     25.29 o 
  15   7   0      107.22      153.87     55.34 o 
  17   7   0       38.91       65.82     52.76 o 
   0   8   0     2224.85     2105.99     62.15 o 
   2   8   0      290.31      287.30     19.89 o 
   4   8   0      134.68      155.11     15.60 o 
   6   8   0     1439.59     1384.78     60.99 o 
   8   8   0       76.71       63.15     18.44 o 
  10   8   0      620.81      648.14     60.83 o 
  12   8   0      111.93      123.63     30.14 o 
  14   8   0      292.73      250.75     42.62 o 
  16   8   0        8.38       25.23     44.92 o 
   1   9   0     1366.52     1264.87     36.91 o 
   3   9   0      281.27      229.97     40.94 o 
   5   9   0     1578.80     1385.45     48.37 o 
   7   9   0      209.56      217.77     27.88 o 
   9   9   0     2803.69     2553.82    137.76 o 
  11   9   0      441.03      400.06     48.11 o 
  13   9   0      740.83      728.11     64.95 o 
  15   9   0       13.55      -30.18     40.59 o 
  17   9   0      147.90      145.44     62.62 o 
   0  10   0     2289.96     2451.23     96.83 o 
   2  10   0       21.05       25.51     11.93 o 
   4  10   0      448.93      500.51     34.20 o 
   6  10   0      902.99      756.98     48.18 o 
   8  10   0      821.08      683.08     57.16 o 
  10  10   0        3.19       11.79     25.72 o 
  12  10   0       11.96       16.84     25.89 o 
  14  10   0       87.38       76.33     34.00 o 
  16  10   0       30.72       20.52     45.98 o 
   1  11   0     1364.06     1347.49     55.22 o 
   3  11   0       78.96       75.69     20.52 o 
   5  11   0     4636.82     4453.83    115.42 o 
   7  11   0      513.60      465.77     50.28 o 
   9  11   0      937.75      939.57     70.20 o 
  11  11   0        0.22      -19.24     24.64 o 
  13  11   0      134.02      115.07     37.37 o 
   0  12   0       67.51       82.25     29.76 o 
   2  12   0       17.71       26.25     18.76 o 
   4  12   0     1723.23     1058.79    348.60 o 
   6  12   0      212.07      220.31     40.08 o 
   8  12   0      589.02      657.25     75.06 o 
  10  12   0       12.18       15.68     28.20 o 
  12  12   0      184.08      186.11     44.88 o 
   1  13   0       64.08       74.16     22.92 o 
   3  13   0       36.89       46.01     22.70 o 
   5  13   0      268.86      278.58     42.43 o 
   7  13   0      163.77      149.05     52.60 o 
   9  13   0       67.40       97.63     42.16 o 
  11  13   0      157.75      154.77     49.01 o 
   0  14   0      424.66      504.72     90.44 o 
   2  14   0        5.32        4.31     23.15 o 
   4  14   0       65.27       58.56     26.90 o 
   6  14   0       12.55        1.56     33.23 o 
   8  14   0       47.71       22.61     36.85 o 
   1  15   0       36.63       35.17     28.21 o 
   3  15   0        3.70        0.85     27.22 o 
   5  15   0       16.64        2.63     36.44 o 
   7  15   0       64.68       85.02     42.73 o 
 -21   1   1        8.32        6.57     50.39 o 
 -19   1   1       28.87       35.24     43.33 o 
 -17   1   1      129.83      151.88     49.51 o 
 -15   1   1        5.83       -0.69     24.33 o 
 -13   1   1       29.25       28.14     21.53 o 
 -11   1   1        5.67       12.43     10.09 o 
  -9   1   1     2437.95     2374.39     34.41 o 
  -7   1   1     2761.66     2672.94     31.08 o 
  -5   1   1      392.71      345.94     15.94 o 
  -3   1   1       88.75      119.10      9.35 o 
  -1   1   1    45291.75    47728.48   1685.86 o 
   1   1   1     3091.38     3182.01     88.44 o 
   3   1   1     2136.75     2230.83     71.10 o 
   5   1   1     7123.20     7176.91    212.73 o 
   7   1   1     1344.82     1489.92     48.04 o 
   9   1   1     3634.21     3561.22     53.97 o 
  11   1   1     1744.19     1847.22     57.07 o 
  13   1   1      637.97      630.32     71.61 o 
  15   1   1      329.58      339.96     61.52 o 
  17   1   1      260.46      267.45     63.10 o 
  19   1   1      140.77      238.43     65.04 o 
 -20   2   1       30.95       64.42     60.51 o 
 -18   2   1       33.33       32.75     43.51 o 
 -16   2   1        7.76       -5.44     27.53 o 
 -14   2   1      202.18      296.01     54.14 o 
 -12   2   1      542.55      510.49     32.91 o 
 -10   2   1     1021.44     1089.96     40.68 o 
  -8   2   1      709.09      639.00     21.22 o 
  -6   2   1     2027.26     1760.05     55.94 o 
  -4   2   1     4689.78     5295.64     73.22 o 
  -2   2   1       38.93       33.29      3.95 o 
   0   2   1      554.01      380.60     38.61 o 
   2   2   1   103934.99   111071.08   2399.40 o 
   4   2   1     4090.80     4327.44    134.37 o 
   6   2   1       69.61      107.06     12.54 o 
   8   2   1     1301.59     1185.95     47.37 o 
  10   2   1       91.22       67.53     13.74 o 
  12   2   1       86.25       76.94     23.27 o 
  14   2   1       54.26       40.16     28.11 o 
  16   2   1       24.22       60.93     40.09 o 
  18   2   1       48.38       33.77     37.32 o 
 -19   3   1      148.60      217.93     60.41 o 
 -17   3   1       62.06       87.89     44.14 o 
 -15   3   1      403.53      500.12     70.32 o 
 -13   3   1       37.23       46.51     28.38 o 
 -11   3   1      474.34      499.60     33.40 o 
  -9   3   1      384.51      408.78     20.76 o 
  -7   3   1     2449.81     2499.97     71.03 o 
  -5   3   1    11435.54    12920.41    122.52 o 
  -3   3   1     8761.53     9817.20    121.72 o 
  -1   3   1     1985.40     1965.22     57.32 o 
   1   3   1    41566.23    43063.39   1839.28 o 
   3   3   1     1340.26     1532.13     41.91 o 
   5   3   1     6939.73     7159.97    160.37 o 
   7   3   1      901.25      881.94     30.50 o 
   9   3   1       26.77       23.46     11.20 o 
  11   3   1      904.06      922.00     44.54 o 
  13   3   1       85.93       93.18     33.61 o 
  15   3   1      124.11      165.21     47.47 o 
  17   3   1      772.91      757.70     96.01 o 
  19   3   1       15.54       17.53     66.53 o 
 -20   4   1        0.09        7.37     35.55 o 
 -18   4   1       45.77       19.10     40.46 o 
 -16   4   1       73.11       62.03     45.62 o 
 -14   4   1       21.58       53.53     30.70 o 
 -12   4   1     1398.44     1433.01     56.02 o 
 -10   4   1      162.35      176.96     21.86 o 
  -8   4   1     1849.36     1775.94     39.78 o 
  -6   4   1      136.22      150.19     13.48 o 
  -4   4   1     1422.18     1505.29     29.48 o 
  -2   4   1     3728.97     3430.77    122.39 o 
   0   4   1     1724.95     1874.14     34.00 o 
   2   4   1        0.70       28.44      5.34 o 
   4   4   1     5824.78     5824.18    116.63 o 
   6   4   1     3473.23     3950.06    134.17 o 
   8   4   1      883.30      830.87     30.41 o 
  10   4   1      348.20      334.24     31.86 o 
  12   4   1      350.36      359.68     33.00 o 
  14   4   1     1046.18     1162.30     88.08 o 
  16   4   1      208.07      233.57     57.90 o 
  18   4   1      338.17      285.36     72.08 o 
 -19   5   1       61.94       35.46     47.19 o 
 -17   5   1      209.31      313.76     71.65 o 
 -15   5   1      126.10      103.75     33.36 o 
 -13   5   1        5.23       25.60     15.02 o 
 -11   5   1      188.85      238.34     26.47 o 
  -9   5   1       31.02       29.02      9.53 o 
  -7   5   1      114.98      137.65     14.85 o 
  -5   5   1     3431.43     3585.81     62.41 o 
  -3   5   1    23318.65    25460.71    310.45 o 
  -1   5   1      575.95      661.31     19.59 o 
   1   5   1        0.86        3.33      4.33 o 
   3   5   1       89.57       77.41      9.45 o 
   5   5   1     1184.62     1412.25     49.62 o 
   7   5   1     1391.33     1431.20     40.49 o 
   9   5   1       66.88       56.44     12.69 o 
  11   5   1      265.82      301.03     30.26 o 
  13   5   1      657.10      671.86     52.15 o 
  15   5   1      446.01      389.46     71.69 o 
  17   5   1      232.03      201.04     61.97 o 
  19   5   1       42.61       60.08     55.35 o 
 -18   6   1        3.59        2.29     40.26 o 
 -16   6   1      347.59      307.81     68.75 o 
 -14   6   1        1.13       16.67     31.72 o 
 -12   6   1     4883.33     4673.70    121.09 o 
 -10   6   1      200.42      247.27     26.61 o 
  -8   6   1     8343.84     9180.88    137.74 o 
  -6   6   1      232.37      260.29     18.19 o 
  -4   6   1     3577.48     3924.32     85.01 o 
  -2   6   1     3433.31     3940.62     80.73 o 
   0   6   1     3006.39     3225.77     62.15 o 
   2   6   1      591.53      559.06     40.82 o 
   4   6   1      285.72      306.43     19.38 o 
   6   6   1        0.26       21.63      8.95 o 
   8   6   1     1012.83      962.02     35.94 o 
  10   6   1       14.22        1.56     14.58 o 
  12   6   1       82.63       86.60     24.84 o 
  14   6   1      143.45      166.42     48.61 o 
  16   6   1      177.02      115.93     52.04 o 
  18   6   1       24.22        6.46     44.27 o 
 -19   7   1      154.75      219.84     67.84 o 
 -17   7   1       24.51       60.54     46.76 o 
 -15   7   1       11.17       54.34     40.65 o 
 -13   7   1       63.60       70.85     25.81 o 
 -11   7   1      440.19      458.57     44.80 o 
  -9   7   1      179.68      191.40     24.91 o 
  -7   7   1      180.27      180.47     19.45 o 
  -5   7   1      516.82      494.79     23.25 o 
  -3   7   1     2673.99     2317.65    110.43 o 
  -1   7   1      165.35      169.59     14.94 o 
   1   7   1      137.18      142.29     13.52 o 
   3   7   1      315.27      311.49     20.43 o 
   5   7   1      328.60      392.16     24.17 o 
   7   7   1     1150.55     1094.15     45.53 o 
   9   7   1        0.04        3.74     14.06 o 
  11   7   1      921.72      921.42     65.70 o 
  13   7   1      720.42      706.15     58.91 o 
  15   7   1       26.36        6.83     37.50 o 
  17   7   1        5.03       24.63     49.41 o 
 -18   8   1       46.77       42.52     48.41 o 
 -16   8   1      527.67      508.79     91.61 o 
 -14   8   1      103.75       71.40     28.45 o 
 -12   8   1      144.07      159.15     32.78 o 
 -10   8   1      872.88      819.03     52.81 o 
  -8   8   1     2853.74     2805.30     92.47 o 
  -6   8   1        2.62        9.21      8.56 o 
  -4   8   1        1.57        9.66      7.34 o 
  -2   8   1     2461.82     2511.60     48.37 o 
   0   8   1     1778.70     1553.11     39.53 o 
   2   8   1     1099.05     1115.18     37.24 o 
   4   8   1       25.57       38.89     12.12 o 
   6   8   1     1745.31     1734.65     79.00 o 
   8   8   1     2296.55     2017.79     65.78 o 
  10   8   1     1308.30     1168.66     62.95 o 
  12   8   1       33.77       34.19     23.14 o 
  14   8   1       50.98       69.50     29.55 o 
  16   8   1        0.02        3.11     46.58 o 
 -17   9   1        6.53       38.94     50.38 o 
 -15   9   1       90.95      162.46     59.27 o 
 -13   9   1        6.65      -24.45     22.59 o 
 -11   9   1       16.73      -15.44     18.19 o 
  -9   9   1       19.42       -0.23     16.30 o 
  -7   9   1      228.19      254.24     26.66 o 
  -5   9   1      168.41      164.67     20.45 o 
  -3   9   1     2729.97     2506.76    130.64 o 
  -1   9   1     1455.12     1414.17     38.88 o 
   1   9   1        9.58       26.79     11.96 o 
   3   9   1        0.65        6.03      9.40 o 
   5   9   1      713.02      713.83     43.63 o 
   7   9   1       41.26       50.00     17.88 o 
   9   9   1      153.17      136.42     30.38 o 
  11   9   1      238.31      257.94     57.41 o 
  13   9   1        2.40       14.36     25.19 o 
  15   9   1       32.99       -1.50     49.21 o 
 -16  10   1      196.15      196.22     68.25 o 
 -14  10   1        8.14       33.62     28.76 o 
 -12  10   1      102.63      151.53     36.05 o 
 -10  10   1      497.70      325.65    101.88 o 
  -8  10   1      388.09      380.88     45.45 o 
  -6  10   1       39.44       43.49     16.26 o 
  -4  10   1     3008.79     2792.58     78.36 o 
  -2  10   1       73.69       88.80     20.03 o 
   0  10   1      186.27      189.60     21.65 o 
   2  10   1      568.46      519.71     34.09 o 
   4  10   1     1234.67     1168.69     46.91 o 
   6  10   1       63.30       60.54     20.09 o 
   8  10   1      511.51      500.30     51.71 o 
  10  10   1      565.31      535.91     56.00 o 
  12  10   1      103.19      110.25     34.54 o 
  14  10   1        4.15      -10.10     27.19 o 
 -15  11   1      155.03      216.87     48.68 o 
 -13  11   1       65.54       85.18     35.93 o 
 -11  11   1        0.69        1.43     23.19 o 
  -9  11   1      403.59      332.74     46.71 o 
  -7  11   1      228.48      174.24     30.29 o 
  -5  11   1     1092.88     1118.03     51.69 o 
  -3  11   1       93.58       77.36     20.27 o 
  -1  11   1      833.95      856.38     50.11 o 
   1  11   1      452.40      572.77     42.94 o 
   3  11   1       15.28       18.81     14.82 o 
   5  11   1        9.39        6.56     16.55 o 
   7  11   1     1087.93     1053.23     69.91 o 
   9  11   1       75.86       65.30     30.38 o 
  11  11   1       13.91        8.51     29.40 o 
  13  11   1      133.54      113.60     39.66 o 
 -14  12   1      149.64      190.98     50.45 o 
 -12  12   1      464.18      489.38    105.96 o 
 -10  12   1        8.29        2.96     29.26 o 
  -8  12   1       29.06       14.50     29.06 o 
  -6  12   1      305.37      255.19     36.63 o 
  -4  12   1      313.34      244.40     82.67 o 
  -2  12   1       40.92       68.60     22.02 o 
   0  12   1      658.35      734.55     50.35 o 
   2  12   1      690.45      798.68     51.69 o 
   4  12   1     1545.53     1135.69    246.77 o 
   6  12   1     1375.14     1284.59     74.13 o 
   8  12   1       37.44       47.47     28.87 o 
  10  12   1        5.48       -5.96     25.19 o 
  12  12   1       71.07      123.47     41.55 o 
 -11  13   1       57.99        2.16     38.80 o 
  -9  13   1       73.01       56.80     36.44 o 
  -7  13   1      274.12      288.99     54.75 o 
  -5  13   1      342.33      416.65     42.61 o 
  -3  13   1        2.69       17.40     20.32 o 
  -1  13   1       75.11       92.48     24.94 o 
   1  13   1      312.69      403.99     42.34 o 
   3  13   1       21.77       13.49     19.62 o 
   5  13   1      107.78      141.67     38.74 o 
   7  13   1      147.12      197.19     46.87 o 
   9  13   1        7.85        4.10     34.29 o 
  11  13   1        0.95       20.11     33.77 o 
 -10  14   1       23.15       33.54     39.00 o 
  -8  14   1       88.17       85.66     45.70 o 
  -6  14   1        0.92       19.10     35.35 o 
  -4  14   1       71.98       99.28     29.99 o 
  -2  14   1       25.24       42.79     26.19 o 
   0  14   1       10.38       18.09     23.20 o 
   2  14   1       41.86       42.60     26.17 o 
   4  14   1       26.20       31.80     26.95 o 
   6  14   1     1050.47      883.46     94.19 o 
   8  14   1       73.57       58.29     39.91 o 
  -7  15   1       95.10      114.31     47.44 o 
  -5  15   1       12.59       10.48     31.11 o 
  -3  15   1      277.79      316.91     45.39 o 
  -1  15   1       47.66       50.14     30.19 o 
   1  15   1        5.08       19.69     27.29 o 
   3  15   1       42.81       48.78     32.43 o 
   5  15   1       10.24       12.46     35.85 o 
 -20   0   2      624.61      788.62    144.88 o 
 -18   0   2      232.93      199.37     73.50 o 
 -16   0   2      102.35       83.64     52.80 o 
 -14   0   2     3050.28     2926.39    183.53 o 
 -12   0   2        0.76        6.97     25.34 o 
 -10   0   2     5699.10     6521.14    108.25 o 
  -8   0   2     9842.91    11038.10    145.39 o 
  -6   0   2     4795.17     5533.40     66.67 o 
  -4   0   2     8382.74    10056.55    141.40 o 
  -2   0   2    35291.86    37103.35   1111.44 o 
   0   0   2     2876.66     2217.39     63.15 o 
   2   0   2     4835.26        0.31      4.06 o 
   4   0   2    13180.26    15164.41    221.13 o 
   6   0   2     4092.27     3940.84     94.58 o 
   8   0   2     2225.62     2135.92     69.13 o 
  10   0   2     1668.19     1714.59     60.35 o 
  12   0   2      386.48      390.30     81.10 o 
  14   0   2     1394.84     1148.30    126.72 o 
  16   0   2      561.07      608.89    119.54 o 
  18   0   2        7.89       10.14     57.66 o 
 -21   1   2       18.48       25.68     49.88 o 
 -19   1   2        0.46       -5.39     37.44 o 
 -17   1   2      141.50      160.87     50.26 o 
 -15   1   2       44.34       69.49     31.31 o 
 -13   1   2      208.38      278.84     48.30 o 
 -11   1   2        5.05        5.29      9.00 o 
  -9   1   2      459.93      495.40     24.14 o 
  -7   1   2     3953.70     4204.87     71.30 o 
  -5   1   2      187.51      173.67     12.34 o 
  -3   1   2    33526.54    36889.63    575.39 o 
  -1   1   2    32972.37    35931.28    467.15 o 
   1   1   2    20377.54    20891.79   1138.99 o 
   3   1   2   131180.59   133841.59   3278.63 o 
   5   1   2       51.49       96.77     11.58 o 
   7   1   2      415.63      597.43     25.62 o 
   9   1   2       72.39       73.68     13.63 o 
  11   1   2      170.57      155.93     22.54 o 
  13   1   2       14.95       35.12     26.88 o 
  15   1   2       37.46       30.54     33.67 o 
  17   1   2       59.74       65.28     43.22 o 
  19   1   2       62.34       51.47     53.96 o 
 -20   2   2        0.24       30.47     42.78 o 
 -18   2   2      276.16      312.06     66.15 o 
 -16   2   2      210.82      199.42     49.75 o 
 -14   2   2     1134.64     1007.01     77.86 o 
 -12   2   2      260.28      250.69     25.14 o 
 -10   2   2       34.70       11.68      9.83 o 
  -8   2   2     2349.70     2488.06     53.52 o 
  -6   2   2     3695.49     3874.25     65.33 o 
  -4   2   2    12194.64    15321.39     89.53 o 
  -2   2   2     5817.90     7114.42     44.46 o 
   0   2   2      515.51      456.10     13.93 o 
   2   2   2     2044.11     1856.29     29.14 o 
   4   2   2     9618.75     9562.68    199.71 o 
   6   2   2      219.35      279.40     19.70 o 
   8   2   2     3058.32     3087.22    101.75 o 
  10   2   2     1669.19     1475.93     50.96 o 
  12   2   2      234.64      251.83     30.00 o 
  14   2   2     1448.73     1578.98    105.07 o 
  16   2   2        0.08       15.65     34.95 o 
  18   2   2      155.54      221.12     64.14 o 
 -21   3   2       33.38       41.01     53.23 o 
 -19   3   2      906.64     1025.42    111.15 o 
 -17   3   2      168.21      114.94     46.24 o 
 -15   3   2     1760.35     1775.19    108.35 o 
 -13   3   2      566.36      499.81     63.50 o 
 -11   3   2     2317.40     2473.88    103.74 o 
  -9   3   2       21.44        3.97      8.96 o 
  -7   3   2      974.13     1057.50     27.14 o 
  -5   3   2      158.92      198.35     13.21 o 
  -3   3   2     7215.30     8326.73     78.27 o 
  -1   3   2    22879.82    25665.53    522.02 o 
   1   3   2     6134.78     6616.29     95.47 o 
   3   3   2      138.33       96.74      9.80 o 
   5   3   2     2508.91     2580.25     52.03 o 
   7   3   2       68.86      111.30     14.73 o 
   9   3   2      412.71      443.24     28.27 o 
  11   3   2       23.93       36.19     15.49 o 
  13   3   2      438.42      435.00     63.90 o 
  15   3   2       80.92       63.00     37.09 o 
  17   3   2       44.04       42.66     57.66 o 
  19   3   2        0.30       62.30     80.47 o 
 -20   4   2       96.56       83.67     50.37 o 
 -18   4   2       66.43      149.66     52.46 o 
 -16   4   2      486.97      458.36     73.18 o 
 -14   4   2      843.94      912.25     78.15 o 
 -12   4   2      735.87      702.91     40.60 o 
 -10   4   2     2005.50     1930.15     61.46 o 
  -8   4   2      482.14      437.69     20.89 o 
  -6   4   2     3235.97     4115.50     52.73 o 
  -4   4   2      174.85      160.56     11.40 o 
  -2   4   2      102.19       48.04     14.45 o 
   0   4   2      122.81      134.31      8.36 o 
   2   4   2     1647.49     1401.46    173.14 o 
   4   4   2     2169.01     1950.79     43.34 o 
   6   4   2     2625.45     2557.87     50.97 o 
   8   4   2       94.91      141.79     16.88 o 
  10   4   2     2159.17     2229.13     82.00 o 
  12   4   2      630.86      563.57     40.54 o 
  14   4   2        5.23       -5.62     27.29 o 
  16   4   2       18.63        3.55     33.52 o 
  18   4   2       17.80       27.91     47.35 o 
 -19   5   2        7.59       23.17     45.11 o 
 -17   5   2       28.43       37.03     33.16 o 
 -15   5   2       10.21       18.58     24.21 o 
 -13   5   2     2440.10     2328.32     69.60 o 
 -11   5   2     1021.36      999.95     42.97 o 
  -9   5   2      249.48      285.28     25.65 o 
  -7   5   2     5998.83     6126.92     72.11 o 
  -5   5   2     4429.24     4637.33     57.64 o 
  -3   5   2      266.05      319.65     15.81 o 
  -1   5   2    15768.45    17066.36    322.86 o 
   1   5   2     1782.68     1750.42     51.48 o 
   3   5   2     5812.84     6769.70    118.30 o 
   5   5   2       10.80       74.88     11.14 o 
   7   5   2     3400.88     3672.88     76.00 o 
   9   5   2       47.54       62.99     13.91 o 
  11   5   2       11.67       12.02     16.13 o 
  13   5   2       37.13       33.80     21.96 o 
  15   5   2       22.41       26.96     36.22 o 
  17   5   2      178.58      216.57     66.48 o 
 -20   6   2       99.48      143.66     59.57 o 
 -18   6   2        0.98      -25.93     39.71 o 
 -16   6   2       41.77       18.40     36.07 o 
 -14   6   2      248.90      235.20     43.23 o 
 -12   6   2      997.56      948.71     59.28 o 
 -10   6   2      393.43      432.56     33.28 o 
  -8   6   2       86.11      104.70     14.99 o 
  -6   6   2     4792.28     5283.45     67.78 o 
  -4   6   2      943.28      973.58     27.38 o 
  -2   6   2      831.06      671.12     29.93 o 
   0   6   2      788.58      724.20     22.95 o 
   2   6   2     3271.51     3303.50     45.33 o 
   4   6   2      894.77      924.28     28.88 o 
   6   6   2     2105.61     2068.74     48.28 o 
   8   6   2      343.45      337.18     30.98 o 
  10   6   2      585.25      560.28     47.14 o 
  12   6   2       31.03       27.60     20.56 o 
  14   6   2       52.96        1.30     33.39 o 
  16   6   2      299.21      352.40     74.56 o 
  18   6   2       96.67      158.25     58.60 o 
 -19   7   2       82.63       56.88     49.22 o 
 -17   7   2      405.55      499.70     90.38 o 
 -15   7   2      502.21      687.04     93.50 o 
 -13   7   2      126.53      148.68     30.86 o 
 -11   7   2      607.56      594.27     40.97 o 
  -9   7   2      164.69      235.10     26.57 o 
  -7   7   2      283.03      258.11     20.41 o 
  -5   7   2     2366.88     2314.42     45.37 o 
  -3   7   2     2053.04     1815.79     59.43 o 
  -1   7   2      452.77      499.16     21.23 o 
   1   7   2      454.65      372.78     18.38 o 
   3   7   2      901.01      669.46    106.29 o 
   5   7   2     1381.32     1265.44     47.31 o 
   7   7   2      177.17      159.12     22.68 o 
   9   7   2      213.73      199.23     31.16 o 
  11   7   2      826.95      831.67     65.45 o 
  13   7   2      146.99      177.98     36.04 o 
  15   7   2      419.76      357.55     75.99 o 
  17   7   2      112.58      153.88     62.75 o 
 -18   8   2       22.04       -2.14     49.09 o 
 -16   8   2       32.66       47.52     49.61 o 
 -14   8   2       82.98      139.63     32.92 o 
 -12   8   2      192.37      182.93     33.09 o 
 -10   8   2     2170.37     2196.12     81.09 o 
  -8   8   2       60.78       71.29     13.69 o 
  -6   8   2      704.79      735.28     30.22 o 
  -4   8   2      369.13      357.68     22.65 o 
  -2   8   2      452.32      519.68     24.78 o 
   0   8   2       72.69      117.46     16.13 o 
   2   8   2     1295.97     1171.84     38.94 o 
   4   8   2       24.87       28.12     13.03 o 
   6   8   2        0.76       10.96     12.54 o 
   8   8   2       83.75       73.14     19.39 o 
  10   8   2       31.17       34.52     22.16 o 
  12   8   2      184.44      217.99     45.51 o 
  14   8   2       22.98       32.33     27.81 o 
  16   8   2        1.51      -27.32     42.31 o 
 -17   9   2       62.74       72.36     58.87 o 
 -15   9   2      269.12      272.22     72.25 o 
 -13   9   2        9.62        6.40     23.19 o 
 -11   9   2      582.97      606.43     54.78 o 
  -9   9   2        0.23       14.90     17.49 o 
  -7   9   2     2137.96     2038.34     58.65 o 
  -5   9   2      698.53      690.64     30.10 o 
  -3   9   2      122.27      132.42     15.82 o 
  -1   9   2      896.74      938.36     36.84 o 
   1   9   2        0.49       -2.22      9.42 o 
   3   9   2       20.74       45.80     14.78 o 
   5   9   2     1662.29     1648.59     61.40 o 
   7   9   2        9.21       20.12     16.09 o 
   9   9   2      720.14      799.40     61.70 o 
  11   9   2       66.04       81.01     29.73 o 
  13   9   2      151.88      169.95     39.07 o 
  15   9   2       44.62      129.11     58.48 o 
 -16  10   2        0.03       13.24     53.75 o 
 -14  10   2        0.28       -4.22     28.66 o 
 -12  10   2       39.21       49.21     27.72 o 
 -10  10   2      169.35      155.45     33.61 o 
  -8  10   2        0.06       10.91     17.76 o 
  -6  10   2     1126.57     1230.51     50.39 o 
  -4  10   2      101.63      108.29     21.18 o 
  -2  10   2     2026.04     1852.10     53.51 o 
   0  10   2      150.19      180.76     22.11 o 
   2  10   2      134.31      149.70     20.85 o 
   4  10   2       61.40       66.21     20.20 o 
   6  10   2      503.93      456.43     42.51 o 
   8  10   2      271.78      224.72     38.88 o 
  10  10   2        4.19       -6.21     21.73 o 
  12  10   2       18.28       11.18     30.31 o 
  14  10   2        1.93        8.89     30.63 o 
 -15  11   2      159.83      123.31     42.39 o 
 -13  11   2       76.27       64.56     34.45 o 
 -11  11   2       44.72       41.14     28.32 o 
  -9  11   2      537.22      446.20     51.77 o 
  -7  11   2       41.55        9.19     17.83 o 
  -5  11   2     2221.49     2168.20     73.29 o 
  -3  11   2      236.70      251.25     31.08 o 
  -1  11   2     1495.13     1505.36     58.08 o 
   1  11   2     1202.90     1051.87     44.25 o 
   3  11   2      120.02      113.79     22.24 o 
   5  11   2     1368.49     1276.32     60.82 o 
   7  11   2      194.84      174.12     35.65 o 
   9  11   2      571.16      512.20     58.51 o 
  11  11   2      425.43      527.18     61.10 o 
  13  11   2        3.83       11.23     32.06 o 
 -14  12   2        0.01       15.53     34.39 o 
 -12  12   2      125.88      171.06     48.92 o 
 -10  12   2       35.05       70.43     35.72 o 
  -8  12   2       87.84      135.79     39.43 o 
  -6  12   2        5.19       18.03     18.52 o 
  -4  12   2      183.48      109.12     37.43 o 
  -2  12   2      250.82      306.91     36.23 o 
   0  12   2       31.65       71.36     19.86 o 
   2  12   2      210.21      247.85     32.51 o 
   4  12   2      822.51      611.72    207.27 o 
   6  12   2      111.78      126.34     30.60 o 
   8  12   2     1344.15     1254.47     84.92 o 
  10  12   2      147.24       94.19     35.49 o 
  12  12   2       10.76       23.81     35.84 o 
 -11  13   2      115.26      173.10     51.50 o 
  -9  13   2       12.76       20.84     30.89 o 
  -7  13   2       72.60       69.02     32.76 o 
  -5  13   2       16.53       16.49     21.45 o 
  -3  13   2     1003.25     1005.65     60.59 o 
  -1  13   2        1.97       11.45     19.20 o 
   1  13   2      307.77      354.74     38.78 o 
   3  13   2      260.24      363.25     45.78 o 
   5  13   2      108.81      150.82     37.90 o 
   7  13   2       75.67       86.11     38.87 o 
   9  13   2        2.05      -16.84     31.32 o 
 -10  14   2      131.23      145.12     50.96 o 
  -8  14   2        1.01        3.22     34.85 o 
  -6  14   2      136.28      152.46     46.63 o 
  -4  14   2       97.62      164.44     34.10 o 
  -2  14   2       87.01      109.60     30.53 o 
   0  14   2        0.04       10.94     23.96 o 
   2  14   2        5.65       -3.99     26.38 o 
   4  14   2      141.64      214.11     47.12 o 
   6  14   2       24.06       55.16     42.79 o 
   8  14   2      196.38      260.11     58.81 o 
  -7  15   2       21.09       64.92     41.87 o 
  -5  15   2       19.14       -0.02     28.51 o 
  -3  15   2       93.26      104.45     33.74 o 
  -1  15   2        3.33       31.68     28.13 o 
   1  15   2       66.11       70.68     35.02 o 
   3  15   2       71.69       65.09     34.02 o 
   5  15   2      157.92      163.18     51.32 o 
 -21   1   3       22.23       65.24     55.33 o 
 -19   1   3      903.26      933.31    106.58 o 
 -17   1   3      275.36      263.73     58.95 o 
 -15   1   3     1489.27     1488.06    121.23 o 
 -13   1   3     1634.22     1721.11     95.11 o 
 -11   1   3     1308.73     1516.40     41.75 o 
  -9   1   3     1425.36     1367.54     36.56 o 
  -7   1   3      128.28      138.10     13.03 o 
  -5   1   3      201.01      189.04     11.31 o 
  -3   1   3     6078.10     6690.82    213.81 o 
  -1   1   3     6202.87     6879.92    153.77 o 
   1   1   3    22340.72    23267.42    358.71 o 
   3   1   3    46105.31    45547.45    656.11 o 
   5   1   3     8407.33     8119.38     88.06 o 
   7   1   3    13278.29    13595.34    298.69 o 
   9   1   3      857.09      959.14     37.47 o 
  11   1   3      359.82      313.50     32.36 o 
  13   1   3      101.86      109.47     36.07 o 
  15   1   3      503.10      580.19     81.98 o 
  17   1   3      145.74      124.20     51.36 o 
 -20   2   3       84.56      167.45     99.26 o 
 -18   2   3      608.21      571.15     85.60 o 
 -16   2   3      569.03      596.60     78.10 o 
 -14   2   3      402.57      461.05     62.99 o 
 -12   2   3     4582.38     4937.77     87.79 o 
 -10   2   3     2566.50     2538.34     76.88 o 
  -8   2   3      110.78      159.44     17.19 o 
  -6   2   3     7882.46     9151.40     91.82 o 
  -4   2   3      172.59      175.34      9.98 o 
  -2   2   3     2062.18     2280.15     32.42 o 
   0   2   3     5538.04     5912.80     79.92 o 
   2   2   3     2642.78     2471.94    437.80 o 
   4   2   3     1006.31     1255.83     43.78 o 
   6   2   3      413.73      294.83     21.79 o 
   8   2   3      544.29      498.31     28.10 o 
  10   2   3      533.47      477.60     34.41 o 
  12   2   3     1859.59     1797.26     81.16 o 
  14   2   3      422.37      432.03     69.13 o 
  16   2   3       17.73       24.92     38.85 o 
  18   2   3        1.71      -43.51     65.89 o 
 -21   3   3        0.20       15.67     47.12 o 
 -19   3   3      675.54      786.63    100.95 o 
 -17   3   3      106.96      115.10     42.37 o 
 -15   3   3     1727.44     1602.80    103.35 o 
 -13   3   3      929.07      931.10    109.82 o 
 -11   3   3      289.55      270.32     26.37 o 
  -9   3   3      228.67      248.47     23.94 o 
  -7   3   3     2226.16     2404.54     33.88 o 
  -5   3   3       28.93       30.21      5.85 o 
  -3   3   3    13629.72    15364.97     80.00 o 
  -1   3   3     8165.24     9107.83     95.47 o 
   1   3   3     1595.96     1677.86     38.18 o 
   3   3   3     1141.49     1071.52     27.41 o 
   5   3   3     8740.33     8860.97    220.13 o 
   7   3   3     4593.05     4384.93    123.92 o 
   9   3   3      711.53      815.96     36.56 o 
  11   3   3     1510.06     1514.76     67.94 o 
  13   3   3       31.03       57.67     31.80 o 
  15   3   3        8.83        5.07     44.99 o 
  17   3   3       27.33      116.37     75.19 o 
 -20   4   3      119.33      165.42     66.53 o 
 -18   4   3        4.88        3.23     38.89 o 
 -16   4   3     2802.96     2908.01    144.76 o 
 -14   4   3       95.88      131.62     40.44 o 
 -12   4   3     1706.02     1762.07     71.67 o 
 -10   4   3     4363.37     4709.62     92.22 o 
  -8   4   3       41.97       40.77      7.23 o 
  -6   4   3     2609.67     2740.76     76.53 o 
  -4   4   3    13014.26    14982.68    150.00 o 
  -2   4   3     3302.66     3743.67     47.76 o 
   0   4   3      910.99      941.67     27.29 o 
   2   4   3     3439.04     3492.14     94.20 o 
   4   4   3    16452.33    18057.27    405.26 o 
   6   4   3      835.95      793.60     29.61 o 
   8   4   3     5398.20     5351.29    165.89 o 
  10   4   3      276.21      330.70     30.98 o 
  12   4   3      474.33      486.56     40.50 o 
  14   4   3        9.08       19.51     30.49 o 
  16   4   3        7.34        7.04     34.02 o 
  18   4   3        1.87       47.49     47.18 o 
 -19   5   3       29.24        7.31     36.78 o 
 -17   5   3      295.86      294.17     53.59 o 
 -15   5   3      414.07      410.58     53.59 o 
 -13   5   3     1101.76     1108.62     48.21 o 
 -11   5   3     1889.05     2025.71     59.63 o 
  -9   5   3     4218.27     4479.09     66.79 o 
  -7   5   3     4280.79     4693.74     63.61 o 
  -5   5   3     6052.74     7174.63     72.82 o 
  -3   5   3       14.43       13.27      5.54 o 
  -1   5   3     2793.66     2847.77     38.07 o 
   1   5   3      151.86      148.57     15.40 o 
   3   5   3     6031.69     5899.79    171.84 o 
   5   5   3      459.37      557.25     24.63 o 
   7   5   3        1.12        7.50      9.03 o 
   9   5   3       15.70       37.12     15.74 o 
  11   5   3      474.18      494.18     46.04 o 
  13   5   3        6.17       14.99     20.44 o 
  15   5   3       81.37       54.63     41.36 o 
  17   5   3      118.37       85.29     56.29 o 
 -20   6   3      292.51      243.32     71.94 o 
 -18   6   3      189.20      220.56     65.93 o 
 -16   6   3      941.70      928.30     77.66 o 
 -14   6   3       50.88       90.53     27.18 o 
 -12   6   3     3332.88     3361.21     82.74 o 
 -10   6   3      418.25      431.19     33.79 o 
  -8   6   3        2.29        2.98      7.36 o 
  -6   6   3     7386.06     8047.82     88.49 o 
  -4   6   3     9573.00    10421.43    102.31 o 
  -2   6   3     5012.60     5426.85     64.26 o 
   0   6   3     3542.07     3847.61     64.66 o 
   2   6   3       69.23       83.92     13.31 o 
   4   6   3       43.26       18.42      9.73 o 
   6   6   3     1036.69     1027.21     50.46 o 
   8   6   3      739.42      662.81     40.00 o 
  10   6   3      284.44      227.47     34.44 o 
  12   6   3      680.91      644.83     56.24 o 
  14   6   3       37.82       10.60     32.48 o 
  16   6   3      242.05      201.79     65.01 o 
 -19   7   3        5.10       32.72     49.07 o 
 -17   7   3       16.31       25.79     44.68 o 
 -15   7   3        0.20      -16.38     31.15 o 
 -13   7   3      192.95      217.07     31.38 o 
 -11   7   3     3571.96     3531.88     86.52 o 
  -9   7   3       70.44       69.36     16.80 o 
  -7   7   3     3100.06     3029.57     56.42 o 
  -5   7   3     3309.93     3157.35     52.96 o 
  -3   7   3      401.54      338.02     69.85 o 
  -1   7   3      429.05      446.93     51.16 o 
   1   7   3     3381.49     2334.89    519.83 o 
   3   7   3        8.30        7.51      8.55 o 
   5   7   3      121.66      151.09     22.04 o 
   7   7   3       98.35       76.87     19.15 o 
   9   7   3      461.01      482.63     47.75 o 
  11   7   3       10.86       22.40     21.80 o 
  13   7   3      236.73      236.12     41.88 o 
  15   7   3        1.58       38.16     37.68 o 
 -18   8   3        4.72        8.11     53.33 o 
 -16   8   3      200.53      249.64     68.11 o 
 -14   8   3       33.27       56.66     26.48 o 
 -12   8   3       14.28       34.50     21.07 o 
 -10   8   3      217.61      226.21     29.31 o 
  -8   8   3      103.50       83.31     14.74 o 
  -6   8   3     2788.00     2647.02     52.69 o 
  -4   8   3      256.67      265.96     20.21 o 
  -2   8   3     1649.62     1670.71     45.34 o 
   0   8   3    10058.34     9587.83    211.52 o 
   2   8   3     1163.28     1077.06     41.25 o 
   4   8   3       15.47       15.35     13.12 o 
   6   8   3      629.70      577.61     42.01 o 
   8   8   3      527.27      575.85     51.71 o 
  10   8   3      390.09      450.83     50.04 o 
  12   8   3      836.36      739.37     64.76 o 
  14   8   3        2.51       -0.32     25.31 o 
  16   8   3      764.43      703.43    106.89 o 
 -17   9   3        0.14       -2.75     52.33 o 
 -15   9   3        4.43       16.91     32.54 o 
 -13   9   3      162.20      160.81     36.05 o 
 -11   9   3       15.73       15.61     20.57 o 
  -9   9   3      166.57      177.95     31.65 o 
  -7   9   3      174.49      156.93     19.94 o 
  -5   9   3      566.77      501.40     27.65 o 
  -3   9   3        0.49        1.34     10.03 o 
  -1   9   3     2291.31     2063.93     54.07 o 
   1   9   3      482.73      541.61     36.38 o 
   3   9   3      924.29      930.94     42.46 o 
   5   9   3       87.70       99.40     21.97 o 
   7   9   3        5.44       29.00     18.22 o 
   9   9   3       30.12       47.56     25.38 o 
  11   9   3        1.50       35.04     26.11 o 
  13   9   3        3.49        4.00     30.22 o 
  15   9   3       15.17       49.84     47.47 o 
 -16  10   3       88.18       54.34     55.93 o 
 -14  10   3      173.58      146.68     44.60 o 
 -12  10   3       39.71       59.53     28.27 o 
 -10  10   3      341.39      268.52     39.91 o 
  -8  10   3       19.77       13.79     19.01 o 
  -6  10   3      206.66      240.61     28.54 o 
  -4  10   3       19.97       36.26     13.67 o 
  -2  10   3     5214.83     5124.54     88.97 o 
   0  10   3      294.18      277.97     27.18 o 
   2  10   3      637.93      632.80     41.50 o 
   4  10   3      163.01      114.29     36.92 o 
   6  10   3       99.08      123.03     26.51 o 
   8  10   3       27.50       11.67     21.29 o 
  10  10   3       24.12       26.72     27.09 o 
  12  10   3      514.21      557.57     63.97 o 
  14  10   3       33.06       49.04     33.97 o 
 -15  11   3        7.06       30.59     34.99 o 
 -13  11   3        2.32      -10.21     26.36 o 
 -11  11   3      186.02      121.67     40.72 o 
  -9  11   3       26.31       19.05     26.05 o 
  -7  11   3     1201.81     1242.31     59.49 o 
  -5  11   3      594.34      695.67     46.78 o 
  -3  11   3       28.37       28.13     16.84 o 
  -1  11   3     1983.75     1883.65     58.22 o 
   1  11   3      385.65      442.21     38.41 o 
   3  11   3      348.22      404.24     37.91 o 
   5  11   3        9.20        8.78     18.83 o 
   7  11   3       84.10       78.71     29.02 o 
   9  11   3        0.05        2.72     23.83 o 
  11  11   3        5.36       -5.22     26.77 o 
  13  11   3       19.71       24.83     36.13 o 
 -14  12   3        0.20       -1.80     35.38 o 
 -12  12   3      172.05      236.23     54.93 o 
 -10  12   3       37.68       12.85     28.29 o 
  -8  12   3        2.00       -2.93     25.67 o 
  -6  12   3     1403.36     1269.30     58.11 o 
  -4  12   3       49.42       52.89     23.49 o 
  -2  12   3      228.81      321.19     36.63 o 
   0  12   3      218.49      268.73     33.85 o 
   2  12   3      269.41      326.45     40.50 o 
   4  12   3       66.79       66.58     24.51 o 
   6  12   3       13.62       30.62     22.66 o 
   8  12   3      135.33      196.82     41.44 o 
  10  12   3       52.99       63.04     35.01 o 
 -13  13   3       15.34      -34.20     34.78 o 
 -11  13   3      333.46      424.09     68.82 o 
  -9  13   3      162.50      178.21     50.46 o 
  -7  13   3      325.86      279.22     51.73 o 
  -5  13   3      240.97      271.70     37.06 o 
  -3  13   3     1351.77     1313.54     62.95 o 
  -1  13   3      366.01      360.41     40.39 o 
   1  13   3       10.33       14.95     22.44 o 
   3  13   3      652.48      671.41     59.23 o 
   5  13   3      318.41      338.96     52.75 o 
   7  13   3      291.61      314.29     51.91 o 
   9  13   3       37.49       36.06     35.04 o 
 -10  14   3       58.83       71.30     44.32 o 
  -8  14   3      150.36      126.85     50.45 o 
  -6  14   3       20.20       26.91     28.72 o 
  -4  14   3       52.11       67.69     27.83 o 
  -2  14   3       55.30       42.53     25.59 o 
   0  14   3        4.42        7.06     27.10 o 
   2  14   3      543.96      499.39     56.25 o 
   4  14   3       29.66       36.12     34.08 o 
   6  14   3       30.21        2.13     35.77 o 
   8  14   3       32.24       11.73     39.37 o 
  -7  15   3      121.88       99.03     45.79 o 
  -5  15   3        8.76        3.42     25.80 o 
  -3  15   3      119.71      110.38     33.83 o 
  -1  15   3      522.28      569.67     62.12 o 
   1  15   3        4.68       -2.36     28.60 o 
   3  15   3      358.97      315.90     56.52 o 
 -22   0   4        5.22      -36.12     69.27 o 
 -20   0   4      414.39      478.16    121.44 o 
 -18   0   4     2058.82     1917.91    177.20 o 
 -16   0   4      286.44      281.32     80.04 o 
 -14   0   4     1540.95     1319.58    122.07 o 
 -12   0   4     1102.94     1182.51    105.60 o 
 -10   0   4     1271.96     1415.07     98.95 o 
  -8   0   4       27.10       70.86     14.57 o 
  -6   0   4      286.89      320.43     22.47 o 
  -4   0   4     3713.27     3662.84    226.72 o 
  -2   0   4      536.19      276.37    215.95 o 
   0   0   4    68341.04    64215.43   5106.74 o 
   2   0   4       26.05       57.26     15.67 o 
   4   0   4      553.56       15.63     16.26 o 
   6   0   4       21.95       15.90     23.87 o 
   8   0   4     3395.11     2441.92    428.31 o 
  10   0   4      154.01      274.18     33.84 o 
  12   0   4       31.04       26.82     31.05 o 
  14   0   4      679.75      539.41    109.61 o 
  16   0   4      273.20      298.00     94.41 o 
  18   0   4       48.44       76.88     74.55 o 
 -21   1   4      112.03      125.64     59.96 o 
 -19   1   4      189.96      161.06     53.93 o 
 -17   1   4        0.19       19.76     36.12 o 
 -15   1   4       49.80       54.62     29.26 o 
 -13   1   4       91.05      127.36     35.39 o 
 -11   1   4       40.73       66.91     15.84 o 
  -9   1   4      173.38      233.10     22.11 o 
  -7   1   4      593.30      590.56     25.53 o 
  -5   1   4     6963.78     8065.70    219.44 o 
  -3   1   4     1211.70     1159.86     29.50 o 
  -1   1   4     1584.77     1620.09     41.67 o 
   1   1   4    13523.17    14257.90    262.39 o 
   3   1   4      464.48      135.94     57.18 o 
   5   1   4        3.90        8.26      8.97 o 
   7   1   4      697.44      795.03     33.70 o 
   9   1   4       42.75       46.03     13.01 o 
  11   1   4      443.09      469.94     40.85 o 
  13   1   4      288.33      238.17     51.29 o 
  15   1   4       44.74       20.75     38.28 o 
  17   1   4       17.24       20.20     43.01 o 
 -22   2   4       68.79      114.28     62.79 o 
 -20   2   4        4.67      -36.57     31.43 o 
 -18   2   4      494.67      565.70     84.43 o 
 -16   2   4      338.67      394.96     65.58 o 
 -14   2   4      680.68      634.29     71.83 o 
 -12   2   4     2424.67     2509.43     61.35 o 
 -10   2   4     1536.53     1521.53     45.44 o 
  -8   2   4     1514.53     1789.74     45.91 o 
  -6   2   4     2655.70     2761.80     39.66 o 
  -4   2   4     6833.81     7443.57     93.32 o 
  -2   2   4    10994.58    12749.39    176.64 o 
   0   2   4     6549.67     6699.73    107.86 o 
   2   2   4    16330.36    16479.56    263.38 o 
   4   2   4    25188.84    25661.14    415.27 o 
   6   2   4    14864.00    16206.93    400.56 o 
   8   2   4     1271.69     1114.49     43.36 o 
  10   2   4       72.12       81.83     17.59 o 
  12   2   4      122.40      118.99     36.69 o 
  14   2   4        0.15       14.98     31.90 o 
  16   2   4        3.52        7.60     57.45 o 
  18   2   4       16.87       -2.75     74.55 o 
 -21   3   4        7.26       12.23     48.43 o 
 -19   3   4       96.24      154.16     51.01 o 
 -17   3   4     1139.44     1108.55     99.67 o 
 -15   3   4       31.05       46.43     33.97 o 
 -13   3   4      621.27      676.97     70.12 o 
 -11   3   4      795.93      959.75     41.28 o 
  -9   3   4     1783.83     1950.23     53.63 o 
  -7   3   4     4935.90     5555.61    118.24 o 
  -5   3   4    20516.95    23496.72    121.27 o 
  -3   3   4    12145.46    13504.36    142.09 o 
  -1   3   4     1932.96     2411.10     43.15 o 
   1   3   4      315.73      254.35     13.93 o 
   3   3   4      324.39      342.71     53.40 o 
   5   3   4     1686.61     1557.51     44.33 o 
   7   3   4     1260.57     1140.17     38.19 o 
   9   3   4     1475.55     1420.78     45.71 o 
  11   3   4     1066.32     1162.25     59.68 o 
  13   3   4      995.91      893.03    135.80 o 
  15   3   4        1.92       19.22     52.38 o 
  17   3   4      178.56      195.90     68.57 o 
 -20   4   4        0.47       13.22     45.16 o 
 -18   4   4      175.08      190.01     60.23 o 
 -16   4   4     2045.26     1985.30    120.10 o 
 -14   4   4      882.92      863.40     82.05 o 
 -12   4   4       10.66       26.94     14.09 o 
 -10   4   4     1167.21     1216.29     45.07 o 
  -8   4   4     1595.95     1542.78     45.06 o 
  -6   4   4      987.38     1090.58     27.39 o 
  -4   4   4     2080.62     2388.15     38.72 o 
  -2   4   4      702.55      641.75     29.45 o 
   0   4   4      714.53      591.93     22.92 o 
   2   4   4      703.79      769.38     21.76 o 
   4   4   4     7581.46     8433.47    205.55 o 
   6   4   4      885.35     1155.95     40.86 o 
   8   4   4      145.56       97.80     15.94 o 
  10   4   4       67.16       52.24     16.13 o 
  12   4   4      788.32      782.30     55.67 o 
  14   4   4       57.40       54.85     34.71 o 
  16   4   4      114.98       89.01     51.32 o 
 -21   5   4        0.35      -50.25     38.31 o 
 -19   5   4      186.31      188.28     51.38 o 
 -17   5   4       91.81      102.65     38.50 o 
 -15   5   4       90.24      122.11     32.67 o 
 -13   5   4      116.26      107.70     21.38 o 
 -11   5   4      881.89      904.10     40.67 o 
  -9   5   4     1078.02      903.48     27.16 o 
  -7   5   4     3509.86     4048.46     60.15 o 
  -5   5   4    26842.97    30364.96    197.09 o 
  -3   5   4     1712.11     1991.11    104.55 o 
  -1   5   4      786.37      769.74     35.09 o 
   1   5   4      132.69      186.02     17.06 o 
   3   5   4       36.51       27.50      8.95 o 
   5   5   4       56.80       78.17     12.13 o 
   7   5   4     2994.23     2835.11     71.97 o 
   9   5   4      303.17      320.29     32.38 o 
  11   5   4      147.79       92.32     25.56 o 
  13   5   4      860.77      819.05     62.86 o 
  15   5   4      104.40      111.51     48.15 o 
  17   5   4      126.29      114.46     55.94 o 
 -20   6   4        7.99      -23.38     46.31 o 
 -18   6   4       71.03       24.22     37.28 o 
 -16   6   4      658.64      613.44     68.23 o 
 -14   6   4      752.39      797.38     47.61 o 
 -12   6   4       67.01       92.91     19.93 o 
 -10   6   4      539.09      513.14     51.19 o 
  -8   6   4      605.27      682.14     26.90 o 
  -6   6   4     2086.34     2047.51     46.54 o 
  -4   6   4       33.10       21.06      7.34 o 
  -2   6   4      139.65      139.12     12.72 o 
   0   6   4     3524.34     3491.04     63.44 o 
   2   6   4     4071.55     3990.58     85.44 o 
   4   6   4     1258.33     1241.81     48.07 o 
   6   6   4      226.43      202.09     25.62 o 
   8   6   4      328.10      386.20     35.28 o 
  10   6   4       22.54       24.29     19.31 o 
  12   6   4      423.38      439.26     49.22 o 
  14   6   4      253.21      239.42     59.55 o 
  16   6   4        1.70       19.87     49.00 o 
 -19   7   4       17.65       25.69     53.64 o 
 -17   7   4       10.04      -18.69     42.98 o 
 -15   7   4      526.60      565.67     63.37 o 
 -13   7   4        3.78       12.92     16.87 o 
 -11   7   4     3120.13     2849.81    111.15 o 
  -9   7   4     5544.72     5596.07    100.76 o 
  -7   7   4     1882.19     1980.39     50.33 o 
  -5   7   4     1378.95     1397.65     38.30 o 
  -3   7   4       28.52       26.15      8.06 o 
  -1   7   4     5626.07     5657.79     85.27 o 
   1   7   4      565.13      549.23     31.31 o 
   3   7   4      845.34      627.06     66.72 o 
   5   7   4      176.62      232.28     27.74 o 
   7   7   4      450.98      437.61     38.10 o 
   9   7   4      894.87      982.75     59.52 o 
  11   7   4       95.82       58.92     24.84 o 
  13   7   4       78.16       79.34     33.82 o 
  15   7   4      142.57      131.84     56.80 o 
 -18   8   4       22.62       19.71     52.31 o 
 -16   8   4       58.86       73.58     47.65 o 
 -14   8   4       17.52        4.63     23.04 o 
 -12   8   4       68.93       74.96     21.57 o 
 -10   8   4     1705.49     1667.08     60.43 o 
  -8   8   4        0.37       12.93     10.42 o 
  -6   8   4      326.58      343.26     23.21 o 
  -4   8   4      839.06      924.34     33.37 o 
  -2   8   4      858.96      854.49     33.99 o 
   0   8   4      695.81      604.57     34.60 o 
   2   8   4     1552.42     1465.03     49.18 o 
   4   8   4      246.57      261.76     29.82 o 
   6   8   4      108.34      131.58     23.88 o 
   8   8   4      169.50      168.64     31.36 o 
  10   8   4        0.95       11.16     20.15 o 
  12   8   4       43.20       57.08     28.58 o 
  14   8   4       50.54       39.57     47.49 o 
 -17   9   4       42.11       35.35     54.46 o 
 -15   9   4       55.94       55.80     31.54 o 
 -13   9   4      444.23      475.93     69.36 o 
 -11   9   4        0.03       29.27     22.23 o 
  -9   9   4      197.94      268.35     30.80 o 
  -7   9   4      437.56      415.53     28.89 o 
  -5   9   4        0.82       16.96     10.90 o 
  -3   9   4     3639.05     2850.12    390.25 o 
  -1   9   4     3611.50     3523.68     84.79 o 
   1   9   4      283.25      266.57     26.90 o 
   3   9   4      380.46      377.07     36.61 o 
   5   9   4      530.40      505.23     42.91 o 
   7   9   4       82.08       71.82     22.58 o 
   9   9   4      559.49      525.92     55.48 o 
  11   9   4       85.52       85.80     33.65 o 
  13   9   4      187.41      196.50     43.87 o 
 -16  10   4       62.07      111.60     59.53 o 
 -14  10   4       93.60       82.67     33.01 o 
 -12  10   4       56.13       17.22     25.30 o 
 -10  10   4      214.84      214.21     36.45 o 
  -8  10   4       76.71       99.52     30.54 o 
  -6  10   4      265.76      304.75     27.73 o 
  -4  10   4     1434.59      951.84    252.15 o 
  -2  10   4      274.12      295.24     27.70 o 
   0  10   4       30.09       27.83     14.88 o 
   2  10   4     3023.65     2222.11    394.19 o 
   4  10   4       74.62       72.74     21.38 o 
   6  10   4        3.32        0.13     18.21 o 
   8  10   4       14.23        4.79     21.65 o 
  10  10   4       39.81       40.78     29.00 o 
  12  10   4       16.35       14.34     29.66 o 
 -15  11   4       20.04      -11.97     31.47 o 
 -13  11   4      476.87      541.82     71.71 o 
 -11  11   4       45.32       49.42     32.95 o 
  -9  11   4      699.60      776.13     75.31 o 
  -7  11   4       19.23        4.23     18.09 o 
  -5  11   4      626.74      725.25     47.48 o 
  -3  11   4        0.50        0.11     13.59 o 
  -1  11   4      159.08      164.32     26.27 o 
   1  11   4       45.53       51.34     19.70 o 
   3  11   4       40.00       65.51     23.05 o 
   5  11   4       12.39       38.31     21.68 o 
   7  11   4       15.22       37.70     27.10 o 
   9  11   4        3.51        7.92     25.45 o 
  11  11   4       36.11       34.26     33.74 o 
 -14  12   4        5.60       26.23     38.88 o 
 -12  12   4       13.70       11.81     33.45 o 
 -10  12   4        0.34        6.60     27.82 o 
  -8  12   4      237.54      146.44     39.37 o 
  -6  12   4      116.15      126.02     27.11 o 
  -4  12   4      186.24      163.54     27.93 o 
  -2  12   4        0.82       16.26     19.04 o 
   0  12   4      229.27      232.48     35.76 o 
   2  12   4      176.54      192.83     31.31 o 
   4  12   4     1319.21     1057.66     65.25 o 
   6  12   4      168.17      181.13     36.34 o 
   8  12   4      181.89      165.10     40.27 o 
  10  12   4       19.34       23.99     34.64 o 
 -13  13   4      100.54       40.78     43.35 o 
 -11  13   4      359.83      393.61     65.42 o 
  -9  13   4       23.79        7.97     30.02 o 
  -7  13   4        1.14       -2.68     25.26 o 
  -5  13   4      130.52      146.77     30.44 o 
  -3  13   4      163.96      216.93     34.51 o 
  -1  13   4       90.22      104.59     29.12 o 
   1  13   4      306.94      319.36     45.19 o 
   3  13   4      235.66      199.98     42.39 o 
   5  13   4       54.75       93.28     32.79 o 
   7  13   4       24.82       22.38     31.53 o 
   9  13   4      305.21      339.66     57.57 o 
 -10  14   4      203.16      239.07     59.61 o 
  -8  14   4       34.96       14.63     37.26 o 
  -6  14   4       74.52      102.65     35.88 o 
  -4  14   4        2.48        7.75     23.67 o 
  -2  14   4      351.06      341.75     49.48 o 
   0  14   4      925.73     1017.10     72.09 o 
   2  14   4        2.15       18.64     27.39 o 
   4  14   4      114.32      117.13     44.46 o 
   6  14   4       58.69      117.67     48.95 o 
  -7  15   4       15.59       49.78     42.00 o 
  -5  15   4       13.20       12.66     25.84 o 
  -3  15   4        3.27       43.10     32.65 o 
  -1  15   4      114.36       96.04     38.18 o 
   1  15   4       88.27      151.28     41.29 o 
   3  15   4        2.33       25.51     34.91 o 
 -21   1   5       31.76       11.31     45.26 o 
 -19   1   5      491.08      570.46    110.99 o 
 -17   1   5     2952.76     2927.71    145.34 o 
 -15   1   5        2.41       -4.11     20.96 o 
 -13   1   5     2042.88     1951.11    120.28 o 
 -11   1   5     2999.96     3322.25    119.94 o 
  -9   1   5     6481.41     6334.22    244.73 o 
  -7   1   5    13559.93    14330.12    355.58 o 
  -5   1   5      106.77      123.67     13.80 o 
  -3   1   5     8632.17     9181.99    184.33 o 
  -1   1   5     1814.07     1721.91     60.32 o 
   1   1   5     1118.53     1070.16     29.66 o 
   3   1   5     4288.31     4488.26     84.38 o 
   5   1   5       13.66        4.66      9.44 o 
   7   1   5      141.07      169.73     20.89 o 
   9   1   5      919.28      810.52     39.09 o 
  11   1   5     1115.62     1024.11     59.36 o 
  13   1   5        0.08        1.95     28.21 o 
  15   1   5       46.05       74.92     42.15 o 
  17   1   5       39.02       78.78     77.09 o 
 -22   2   5        7.15       12.04     98.63 o 
 -20   2   5      277.50      301.66     69.87 o 
 -18   2   5      119.96      119.88     44.34 o 
 -16   2   5       35.35       58.17     32.56 o 
 -14   2   5      278.90      270.76     49.86 o 
 -12   2   5      757.66      820.04     45.14 o 
 -10   2   5     1188.76     1547.48     56.47 o 
  -8   2   5        9.36        7.23      5.58 o 
  -6   2   5      132.29      120.95     64.98 o 
  -4   2   5        9.38       13.78      5.34 o 
  -2   2   5     2028.05     2343.04     56.48 o 
   0   2   5     4145.49     3782.81     84.52 o 
   2   2   5     1557.11     1432.39     40.30 o 
   4   2   5     7949.52     8314.06    153.21 o 
   6   2   5     7650.35     8499.83    177.74 o 
   8   2   5        6.22       13.70     10.99 o 
  10   2   5      119.63       81.71     18.58 o 
  12   2   5        0.56        2.20     26.28 o 
  14   2   5       78.40       61.83     38.84 o 
  16   2   5        7.97      -19.22     51.74 o 
 -21   3   5      275.66      286.95     74.73 o 
 -19   3   5       23.32       14.44     44.19 o 
 -17   3   5       99.75      116.84     47.04 o 
 -15   3   5       55.38       76.67     36.66 o 
 -13   3   5     3569.25     3552.64    137.78 o 
 -11   3   5       11.71        2.07     12.27 o 
  -9   3   5      309.66      396.44     17.46 o 
  -7   3   5     1340.02     1496.32     36.16 o 
  -5   3   5      625.65      835.80     24.45 o 
  -3   3   5      303.09      376.12     32.32 o 
  -1   3   5       65.09       64.51      7.63 o 
   1   3   5     6600.46     6458.80     96.59 o 
   3   3   5     3896.93     3905.75    260.79 o 
   5   3   5      859.07      685.51     32.57 o 
   7   3   5     1341.41     1260.93     41.87 o 
   9   3   5      131.78      134.15     20.20 o 
  11   3   5      186.11      233.12     30.48 o 
  13   3   5      175.36      222.76     57.33 o 
  15   3   5        3.53       12.39     35.66 o 
  17   3   5      291.24      395.76     87.06 o 
 -20   4   5      201.46      239.73     70.68 o 
 -18   4   5      126.72       95.26     49.97 o 
 -16   4   5     1055.52     1074.82     90.69 o 
 -14   4   5       41.46       69.53     33.88 o 
 -12   4   5     1051.14      947.15     45.41 o 
 -10   4   5       58.81       53.30     17.55 o 
  -8   4   5      263.06      326.34     28.85 o 
  -6   4   5    19596.52    23064.41    150.16 o 
  -4   4   5     3784.84     3832.19     50.05 o 
  -2   4   5     4517.23     5196.17    112.56 o 
   0   4   5     1750.63     1660.08     45.02 o 
   2   4   5      213.84      284.87     23.96 o 
   4   4   5     1351.43     1160.71     35.07 o 
   6   4   5       67.63       64.02     13.22 o 
   8   4   5      354.82      352.19     32.85 o 
  10   4   5      452.00      520.42     48.02 o 
  12   4   5       27.16       30.10     22.35 o 
  14   4   5      332.29      309.42     67.93 o 
  16   4   5       55.32       82.88     52.42 o 
 -21   5   5      424.71      417.67    100.64 o 
 -19   5   5      356.39      329.63     59.76 o 
 -17   5   5       93.21       80.81     35.28 o 
 -15   5   5       85.13      108.64     34.68 o 
 -13   5   5       18.37       22.13     15.40 o 
 -11   5   5      233.70      262.02     26.88 o 
  -9   5   5        2.54       10.73      7.10 o 
  -7   5   5      844.59     1044.80     30.16 o 
  -5   5   5      208.03      230.14     16.96 o 
  -3   5   5     4976.12     5303.93     83.12 o 
  -1   5   5      220.68      264.75     20.20 o 
   1   5   5        0.63        9.08      8.79 o 
   3   5   5     5199.26     4789.31    324.92 o 
   5   5   5      827.19      864.39     39.76 o 
   7   5   5      841.68      856.55     42.72 o 
   9   5   5        7.86       22.95     16.52 o 
  11   5   5      137.51      119.57     28.69 o 
  13   5   5       28.87        9.08     42.45 o 
  15   5   5      129.98      135.25     57.76 o 
 -20   6   5       37.62       53.48     55.42 o 
 -18   6   5       35.28       29.29     34.45 o 
 -16   6   5      106.15      109.54     42.68 o 
 -14   6   5     1679.46     1564.05     60.95 o 
 -12   6   5      699.11      708.57     42.26 o 
 -10   6   5       39.48       48.03     14.38 o 
  -8   6   5      918.81      909.82     30.58 o 
  -6   6   5      149.75      131.68     14.01 o 
  -4   6   5     1370.11     1360.05     34.76 o 
  -2   6   5      629.70      666.98     22.14 o 
   0   6   5     1315.24     1207.24     38.95 o 
   2   6   5      838.01      982.20     41.34 o 
   4   6   5      109.18       81.87     17.59 o 
   6   6   5       89.74       67.42     18.25 o 
   8   6   5     1007.43      938.86     48.94 o 
  10   6   5      228.09      237.49     37.70 o 
  12   6   5      153.78      148.02     35.12 o 
  14   6   5       40.04       61.45     42.17 o 
  16   6   5       61.21       73.67     53.75 o 
 -19   7   5        5.15       -7.12     45.16 o 
 -17   7   5       85.84      126.10     42.65 o 
 -15   7   5       12.22       47.18     29.67 o 
 -13   7   5      394.54      394.09     38.58 o 
 -11   7   5        9.91        7.27     14.92 o 
  -9   7   5     1187.74      924.70    186.85 o 
  -7   7   5      249.32      238.35     20.37 o 
  -5   7   5      718.67      785.16     27.96 o 
  -3   7   5     2352.19     2228.68     54.19 o 
  -1   7   5      563.86      601.29     31.29 o 
   1   7   5       19.29       20.61     10.21 o 
   3   7   5       10.54       -0.33     10.89 o 
   5   7   5      603.71      574.12     41.95 o 
   7   7   5      202.67      255.46     32.41 o 
   9   7   5      445.73      395.93     47.09 o 
  11   7   5        0.95       -1.41     22.05 o 
  13   7   5      111.12      134.58     37.97 o 
  15   7   5       20.80       42.79     46.01 o 
 -18   8   5        1.45      -25.83     47.60 o 
 -16   8   5      479.79      528.21     85.49 o 
 -14   8   5      273.78      247.17     35.03 o 
 -12   8   5      281.37      306.55     35.26 o 
 -10   8   5     1663.20     1673.32     61.41 o 
  -8   8   5    11741.32    11893.71    135.88 o 
  -6   8   5        3.38        1.40      8.00 o 
  -4   8   5      682.73      562.36     61.37 o 
  -2   8   5      160.56      191.27     22.04 o 
   0   8   5       22.09       30.19     11.64 o 
   2   8   5       53.68       85.59     20.11 o 
   4   8   5     1567.42     1147.92    254.04 o 
   6   8   5       76.86       83.71     21.82 o 
   8   8   5      218.56      236.06     39.34 o 
  10   8   5       45.07       35.82     25.79 o 
  12   8   5       61.67       57.58     31.27 o 
  14   8   5        3.62      -19.85     53.22 o 
 -17   9   5       61.45       79.34     58.63 o 
 -15   9   5      384.02      444.34     53.11 o 
 -13   9   5       64.43       51.27     25.67 o 
 -11   9   5        3.31        6.40     17.59 o 
  -9   9   5       28.56       42.31     17.64 o 
  -7   9   5       84.39       53.91     14.18 o 
  -5   9   5      170.75      212.07     22.35 o 
  -3   9   5      555.63      589.34     37.21 o 
  -1   9   5      404.61      403.80     32.96 o 
   1   9   5     4062.46     3728.00    125.89 o 
   3   9   5      322.68      300.22     34.45 o 
   5   9   5       22.65       15.83     16.33 o 
   7   9   5       13.10       14.30     19.72 o 
   9   9   5        0.06        0.65     22.74 o 
  11   9   5       29.90       37.65     27.32 o 
  13   9   5        4.02       16.48     31.71 o 
 -16  10   5       99.54      118.58     62.05 o 
 -14  10   5       87.58       71.20     31.96 o 
 -12  10   5      652.39      795.67     64.49 o 
 -10  10   5     1285.61     1041.13     75.22 o 
  -8  10   5     2152.30     1989.28     78.85 o 
  -6  10   5      413.56      309.43     47.12 o 
  -4  10   5     2236.32     2168.21     79.82 o 
  -2  10   5     3068.49     2984.53     76.12 o 
   0  10   5       10.10       13.75     15.34 o 
   2  10   5     3268.38     3118.44     90.53 o 
   4  10   5      216.36      185.65     33.51 o 
   6  10   5       12.10        2.94     18.29 o 
   8  10   5      251.62      218.48     39.48 o 
  10  10   5        1.41       -1.34     25.04 o 
  12  10   5      171.93      199.37     48.49 o 
 -15  11   5       31.26       20.20     37.26 o 
 -13  11   5      315.56      376.22     60.90 o 
 -11  11   5      302.15      273.96     51.28 o 
  -9  11   5      206.61      154.30     40.02 o 
  -7  11   5      107.03       86.48     22.00 o 
  -5  11   5      252.63      184.60     28.24 o 
  -3  11   5       47.22       55.85     18.59 o 
  -1  11   5      326.86      350.08     39.56 o 
   1  11   5        0.05       14.03     16.10 o 
   3  11   5      162.95      163.75     30.85 o 
   5  11   5       99.00       93.52     28.12 o 
   7  11   5       22.65       28.93     27.11 o 
   9  11   5        2.35        9.31     27.76 o 
  11  11   5       54.89       50.80     36.29 o 
 -14  12   5      515.44      519.89     75.87 o 
 -12  12   5     1171.36     1121.45     95.07 o 
 -10  12   5       12.76       -3.06     26.93 o 
  -8  12   5       64.76      137.57     35.91 o 
  -6  12   5       11.30       20.76     18.91 o 
  -4  12   5      364.78      281.41     58.03 o 
  -2  12   5     1138.28      865.23    164.92 o 
   0  12   5      159.85      172.56     29.59 o 
   2  12   5       16.37        2.57     21.09 o 
   4  12   5       40.87       42.96     25.07 o 
   6  12   5       77.65       71.49     28.91 o 
   8  12   5       18.13       49.42     34.05 o 
  10  12   5        0.17       -3.69     30.39 o 
 -13  13   5       12.38       11.74     42.35 o 
 -11  13   5       37.06       20.15     34.07 o 
  -9  13   5        8.35       24.24     31.73 o 
  -7  13   5        0.03       -3.61     21.45 o 
  -5  13   5        0.74       -7.69     21.34 o 
  -3  13   5        0.13        7.68     21.62 o 
  -1  13   5      406.45      320.08     97.18 o 
   1  13   5      107.26      102.04     29.08 o 
   3  13   5       89.77      119.33     33.42 o 
   5  13   5       73.53      113.23     34.50 o 
   7  13   5      194.34      182.07     47.00 o 
 -10  14   5      124.91      172.01     52.29 o 
  -8  14   5        0.73        6.94     35.39 o 
  -6  14   5        3.53       20.38     35.32 o 
  -4  14   5        0.67       -6.93     26.95 o 
  -2  14   5        0.35       21.32     27.43 o 
   0  14   5       76.00       80.45     31.63 o 
   2  14   5       16.14       14.22     33.12 o 
   4  14   5      205.10      211.43     48.24 o 
   6  14   5      233.76      279.47     63.61 o 
  -7  15   5        0.53       17.54     48.68 o 
  -5  15   5       73.53       40.27     32.65 o 
  -3  15   5       97.70       95.54     36.44 o 
  -1  15   5      251.69      299.34     50.57 o 
   1  15   5      190.21      195.50     43.72 o 
 -22   0   6        6.78       15.00     69.91 o 
 -20   0   6      150.67      160.93     69.06 o 
 -18   0   6     1077.82     1068.89    149.53 o 
 -16   0   6     1505.52     1587.81    148.05 o 
 -14   0   6       21.29       13.09     32.95 o 
 -12   0   6     3720.15     3184.06    172.55 o 
 -10   0   6        1.65        9.19      9.95 o 
  -8   0   6    15106.67    15600.06    607.41 o 
  -6   0   6     2246.84     2086.79    130.21 o 
  -4   0   6     8048.25     8394.47    318.70 o 
  -2   0   6     3901.19     1477.61   1929.95 o 
   0   0   6     8701.43     9670.46    709.97 o 
   2   0   6     4874.19     5030.01    119.73 o 
   4   0   6       48.92       39.38     18.99 o 
   6   0   6      161.98      137.98     50.16 o 
   8   0   6      218.45      108.67     57.45 o 
  10   0   6      811.91      557.89    269.59 o 
  12   0   6      668.08      481.75     98.63 o 
  14   0   6      408.31      462.53    108.56 o 
  16   0   6        0.66        7.60     62.73 o 
 -21   1   6      106.65       98.07     50.96 o 
 -19   1   6      119.66      152.58     48.40 o 
 -17   1   6        1.83       45.33     33.37 o 
 -15   1   6        0.31       17.90     25.77 o 
 -13   1   6      447.62      440.23     59.51 o 
 -11   1   6      682.72      518.01     36.65 o 
  -9   1   6     8187.36     8950.13    206.23 o 
  -7   1   6     3824.87     3805.33     65.14 o 
  -5   1   6      459.16      351.84    106.91 o 
  -3   1   6      828.44      877.41     25.43 o 
  -1   1   6     1674.00     1635.85     47.80 o 
   1   1   6     5222.44     5672.37    191.95 o 
   3   1   6       22.42        4.79      7.89 o 
   5   1   6      261.30      299.84    115.28 o 
   7   1   6      505.48      721.05     40.99 o 
   9   1   6       43.78       32.95     17.65 o 
  11   1   6       10.81       25.73     22.85 o 
  13   1   6       75.50       69.96     38.96 o 
  15   1   6      113.05      110.04     71.39 o 
 -22   2   6      307.64      283.20     76.46 o 
 -20   2   6      231.61      339.60     71.01 o 
 -18   2   6     1029.58      962.89    102.60 o 
 -16   2   6     2036.19     1750.38    110.36 o 
 -14   2   6      295.37      283.85     51.91 o 
 -12   2   6     4254.97     4068.14     97.75 o 
 -10   2   6      254.44      258.80     15.39 o 
  -8   2   6    12739.85    14330.59    306.85 o 
  -6   2   6    10079.37     9981.92    711.57 o 
  -4   2   6     5135.37     5403.95    136.77 o 
  -2   2   6     1052.20     1003.30     45.31 o 
   0   2   6      111.71      163.17     15.40 o 
   2   2   6      403.26      428.52     24.28 o 
   4   2   6     2099.14     1875.58    134.84 o 
   6   2   6      767.35      843.69     34.49 o 
   8   2   6      147.95      106.32     20.16 o 
  10   2   6      963.48     1023.80     48.97 o 
  12   2   6        0.02      -37.80     34.21 o 
  14   2   6      426.62      417.12    108.98 o 
  16   2   6        0.41      -19.01     61.25 o 
 -21   3   6       39.18       31.74     52.04 o 
 -19   3   6      583.11      575.47     90.53 o 
 -17   3   6      390.84      405.62     69.82 o 
 -15   3   6      319.18      316.90     58.17 o 
 -13   3   6       85.05      127.54     38.10 o 
 -11   3   6       11.98       18.53     13.90 o 
  -9   3   6      412.79      507.36     22.12 o 
  -7   3   6       88.20       63.31     10.16 o 
  -5   3   6     2188.09     2546.12     43.47 o 
  -3   3   6      451.77      477.21     31.59 o 
  -1   3   6     2456.32     2204.54     58.19 o 
   1   3   6      714.55      599.28     23.71 o 
   3   3   6       23.26        4.52      7.15 o 
   5   3   6    11397.84    11195.03    142.94 o 
   7   3   6     1807.49     1663.44     50.27 o 
   9   3   6     3085.48     3008.88     72.15 o 
  11   3   6      247.60      338.70     42.31 o 
  13   3   6      109.94      138.90     45.87 o 
  15   3   6        0.04        4.73     34.50 o 
 -22   4   6      245.51      267.46     79.48 o 
 -20   4   6      393.87      485.31     89.78 o 
 -18   4   6      409.46      493.06     80.81 o 
 -16   4   6      594.45      746.61     86.63 o 
 -14   4   6       82.82       56.64     31.50 o 
 -12   4   6     1533.92     1398.22     65.14 o 
 -10   4   6      988.41      860.54     41.55 o 
  -8   4   6     1499.97     1411.40     35.86 o 
  -6   4   6       20.57       15.79      7.57 o 
  -4   4   6     2628.50     3065.07     65.55 o 
  -2   4   6     3620.21     3995.99    102.33 o 
   0   4   6     4152.20     4212.90     73.58 o 
   2   4   6      383.45      313.76     19.90 o 
   4   4   6      585.73      539.91     84.62 o 
   6   4   6     2207.24     2152.74     64.24 o 
   8   4   6     1701.18     1604.21     59.89 o 
  10   4   6      556.19      628.58     53.01 o 
  12   4   6      184.43      144.73     33.62 o 
  14   4   6        5.45        3.86     36.66 o 
  16   4   6       13.14        1.10     45.28 o 
 -21   5   6        0.79      -21.61     37.10 o 
 -19   5   6      108.70      148.62     48.54 o 
 -17   5   6      450.54      389.19     57.94 o 
 -15   5   6      740.20      752.74     66.99 o 
 -13   5   6     7045.20     6307.88    137.41 o 
 -11   5   6      187.20      214.01     28.16 o 
  -9   5   6      559.39      499.00     24.26 o 
  -7   5   6     1449.16     1467.72     38.82 o 
  -5   5   6      771.22      851.52     27.30 o 
  -3   5   6     2165.82     1931.62     41.37 o 
  -1   5   6     2815.19     3228.62    110.11 o 
   1   5   6     1153.10     1127.42     42.59 o 
   3   5   6       67.68      102.49     17.11 o 
   5   5   6      174.05      202.60     25.28 o 
   7   5   6      149.33      165.93     26.00 o 
   9   5   6     1634.26     1517.00     89.56 o 
  11   5   6      508.93      387.79     47.53 o 
  13   5   6      216.95      162.81     54.27 o 
  15   5   6      241.40      283.55     74.82 o 
 -20   6   6       57.02      102.64     47.36 o 
 -18   6   6       86.15       83.10     41.04 o 
 -16   6   6       69.42       41.30     31.44 o 
 -14   6   6      216.34      234.73     30.67 o 
 -12   6   6     1390.01     1291.59     58.38 o 
 -10   6   6     2058.82     1958.12     66.85 o 
  -8   6   6      170.05      166.86     18.03 o 
  -6   6   6       42.04       40.61     10.12 o 
  -4   6   6     2878.01     2915.50    179.15 o 
  -2   6   6      255.41      288.88     23.22 o 
   0   6   6      147.37      127.57     19.39 o 
   2   6   6      328.91      244.73     26.14 o 
   4   6   6      155.35       84.20     36.33 o 
   6   6   6      918.63      851.82     46.42 o 
   8   6   6      184.17      214.02     31.41 o 
  10   6   6       40.41       30.72     22.50 o 
  12   6   6       24.03       21.66     25.76 o 
  14   6   6       62.79       68.64     60.61 o 
 -19   7   6      195.37      239.74     72.70 o 
 -17   7   6     1169.91     1270.26     87.96 o 
 -15   7   6      670.15      765.60     71.13 o 
 -13   7   6       78.37       82.08     22.73 o 
 -11   7   6      234.77      198.38     28.68 o 
  -9   7   6     1637.85     1422.16     52.45 o 
  -7   7   6      295.95      287.58     23.61 o 
  -5   7   6      229.64      207.97     18.91 o 
  -3   7   6     4537.53     4387.32    114.11 o 
  -1   7   6      265.91      274.33     25.22 o 
   1   7   6     4794.80     4456.57     93.21 o 
   3   7   6     6840.06     6679.03    166.18 o 
   5   7   6     1084.93     1000.79     50.48 o 
   7   7   6      169.38      180.90     29.61 o 
   9   7   6      189.76      187.40     35.64 o 
  11   7   6       58.03       55.76     29.09 o 
  13   7   6       16.85       40.62     31.67 o 
 -18   8   6      115.34      160.43     64.24 o 
 -16   8   6        0.24        0.27     30.52 o 
 -14   8   6      101.04       67.70     23.96 o 
 -12   8   6     1617.97     1333.55     87.23 o 
 -10   8   6       75.36       55.78     17.74 o 
  -8   8   6     1594.03     1444.27     53.14 o 
  -6   8   6      692.13      742.51     35.64 o 
  -4   8   6       31.17       20.34     10.68 o 
  -2   8   6        5.83       28.64     12.53 o 
   0   8   6     3338.10     3230.24     73.50 o 
   2   8   6      217.83      260.06     31.26 o 
   4   8   6     1257.63     1080.68    176.67 o 
   6   8   6      116.22      166.43     29.08 o 
   8   8   6       39.45       34.85     23.83 o 
  10   8   6       39.14       56.06     30.42 o 
  12   8   6       15.45       33.01     29.53 o 
 -17   9   6      280.72      247.03     74.13 o 
 -15   9   6      250.10      238.08     52.93 o 
 -13   9   6      299.28      276.11     36.50 o 
 -11   9   6      419.73      362.56     85.37 o 
  -9   9   6      711.22      686.63     52.79 o 
  -7   9   6     4180.55     4125.93     84.47 o 
  -5   9   6      793.11      685.93     39.56 o 
  -3   9   6     1147.87     1091.19     45.23 o 
  -1   9   6     1120.50     1073.16     45.66 o 
   1   9   6     1859.79     1738.90     91.40 o 
   3   9   6      603.02      720.91     50.86 o 
   5   9   6      966.21     1083.59     56.80 o 
   7   9   6       29.16       40.56     23.15 o 
   9   9   6       90.09       65.36     30.73 o 
  11   9   6       21.39       19.17     29.46 o 
  13   9   6       74.59       12.42     35.66 o 
 -16  10   6      157.80       82.22     86.38 o 
 -14  10   6       63.69       34.77     29.57 o 
 -12  10   6      625.01      723.23     72.29 o 
 -10  10   6       35.71       12.13     19.44 o 
  -8  10   6       26.01       36.26     20.74 o 
  -6  10   6     2685.04     2396.32     74.14 o 
  -4  10   6      822.25      740.59     44.55 o 
  -2  10   6        0.00       -9.83     13.13 o 
   0  10   6        5.30       -0.75     15.17 o 
   2  10   6     1418.05     1389.43     63.64 o 
   4  10   6      190.19      186.82     32.93 o 
   6  10   6      246.93      216.83     35.39 o 
   8  10   6      341.50      332.25     54.17 o 
  10  10   6       20.39       17.34     29.08 o 
  12  10   6      114.51      104.03     40.86 o 
 -15  11   6      242.44      281.01     58.65 o 
 -13  11   6      456.81      446.38     65.64 o 
 -11  11   6      275.28      267.16     50.49 o 
  -9  11   6      194.85       72.69     57.49 o 
  -7  11   6      324.81      363.98     36.71 o 
  -5  11   6      615.44      569.68     42.75 o 
  -3  11   6      629.62      597.41     43.38 o 
  -1  11   6        5.94        7.92     15.78 o 
   1  11   6      500.09      615.67     46.17 o 
   3  11   6       49.52       34.60     21.53 o 
   5  11   6        8.37       25.47     22.69 o 
   7  11   6      229.77      265.74     45.92 o 
   9  11   6       43.93       99.46     38.94 o 
 -14  12   6      166.08      216.42     53.90 o 
 -12  12   6      362.60      418.08     65.52 o 
 -10  12   6      109.49      144.45     42.01 o 
  -8  12   6       37.73       15.92     45.20 o 
  -6  12   6       34.15       48.15     23.64 o 
  -4  12   6      501.87      561.08     50.44 o 
  -2  12   6        5.74       28.22     20.51 o 
   0  12   6      646.92      692.07     50.86 o 
   2  12   6        3.11        4.81     22.96 o 
   4  12   6       46.47       66.98     27.97 o 
   6  12   6      108.67      135.37     37.17 o 
   8  12   6       53.88       34.36     34.90 o 
 -13  13   6       82.01       84.89     46.37 o 
 -11  13   6      669.77      745.65     86.16 o 
  -9  13   6       57.89       59.16     42.10 o 
  -7  13   6       37.09       35.23     29.09 o 
  -5  13   6        6.33       39.05     24.89 o 
  -3  13   6     1093.74     1150.41     70.59 o 
  -1  13   6      412.63      469.96     52.01 o 
   1  13   6      105.79      132.86     34.50 o 
   3  13   6      194.18      211.11     41.34 o 
   5  13   6       65.59       36.08     30.58 o 
   7  13   6       87.06       98.73     41.84 o 
 -10  14   6      106.39      143.65     59.21 o 
  -8  14   6       50.47       37.12     48.73 o 
  -6  14   6      123.90       99.69     44.89 o 
  -4  14   6        0.87        4.33     26.71 o 
  -2  14   6      175.43      154.40     38.23 o 
   0  14   6      767.73      788.93     78.12 o 
   2  14   6        2.91       55.03     36.55 o 
   4  14   6      459.20      589.47     71.07 o 
  -5  15   6        2.46       -4.91     33.81 o 
  -3  15   6       19.14       58.25     39.21 o 
  -1  15   6       99.19      143.31     46.03 o 
 -21   1   7      136.83      162.10     59.18 o 
 -19   1   7       41.16       30.67     37.85 o 
 -17   1   7      781.55      831.05     91.65 o 
 -15   1   7     2454.73     2439.67    123.58 o 
 -13   1   7      118.46      125.82     36.05 o 
 -11   1   7     2383.84     2196.12     69.06 o 
  -9   1   7      351.59      273.46     22.05 o 
  -7   1   7       20.55       -0.19      7.34 o 
  -5   1   7      744.14      772.64    151.30 o 
  -3   1   7     3490.89     3899.99    142.73 o 
  -1   1   7       50.64       41.70      9.05 o 
   1   1   7     9416.42     9820.14    309.20 o 
   3   1   7     8484.81     8219.95    235.39 o 
   5   1   7     1536.24     1188.23     50.11 o 
   7   1   7     2874.43     2535.60     89.82 o 
   9   1   7       22.76       55.40     19.74 o 
  11   1   7      140.78      108.14     26.99 o 
  13   1   7       87.46       59.41     38.74 o 
  15   1   7        0.36       10.14     58.29 o 
 -22   2   7        4.79       19.70     51.51 o 
 -20   2   7      858.23      836.48    107.89 o 
 -18   2   7      188.70      243.29     61.07 o 
 -16   2   7      305.14      322.02     61.37 o 
 -14   2   7       49.33       38.20     28.35 o 
 -12   2   7      174.32      172.04     27.39 o 
 -10   2   7     1217.60     1280.25     54.97 o 
  -8   2   7        1.20       -1.61      7.44 o 
  -6   2   7     5180.73     4976.21    109.88 o 
  -4   2   7      906.90     1108.25     32.94 o 
  -2   2   7     2672.30     2841.16     77.04 o 
   0   2   7     5191.44     5634.03    145.02 o 
   2   2   7       58.69       72.67     13.50 o 
   4   2   7      726.95      806.49     39.26 o 
   6   2   7      212.49      259.04     25.05 o 
   8   2   7      144.02      115.38     19.77 o 
  10   2   7      283.42      300.82     34.69 o 
  12   2   7       45.55       76.45     57.66 o 
  14   2   7       39.15       22.79     37.77 o 
 -21   3   7      165.74      130.57     62.20 o 
 -19   3   7      305.03      423.46     79.48 o 
 -17   3   7       23.38       18.23     36.66 o 
 -15   3   7      218.93      310.75     58.42 o 
 -13   3   7      156.08      174.79     42.41 o 
 -11   3   7      860.99      840.84     64.65 o 
  -9   3   7       35.49       26.41      9.31 o 
  -7   3   7    11837.91    13356.33    121.18 o 
  -5   3   7      235.99      272.74     15.77 o 
  -3   3   7    12610.68    14096.78    281.32 o 
  -1   3   7       98.15       78.44     11.51 o 
   1   3   7     3823.19     3562.22     60.05 o 
   3   3   7        3.99        8.75      8.12 o 
   5   3   7     1330.90     1155.38    164.34 o 
   7   3   7     2589.89     2414.70     68.44 o 
   9   3   7      466.91      605.81     45.09 o 
  11   3   7      226.03      233.50     39.83 o 
  13   3   7        5.38        9.50     46.46 o 
  15   3   7        9.12       20.19     42.33 o 
 -22   4   7       11.26       45.76     55.06 o 
 -20   4   7      394.19      403.44     82.66 o 
 -18   4   7       92.63      142.00     50.82 o 
 -16   4   7      856.56      921.52     92.73 o 
 -14   4   7      568.62      613.04     71.33 o 
 -12   4   7        0.73        2.93     12.90 o 
 -10   4   7       44.02       30.86     12.48 o 
  -8   4   7      289.67      261.98     19.42 o 
  -6   4   7      577.43      643.49     25.29 o 
  -4   4   7      430.07      360.22     54.85 o 
  -2   4   7     5584.69     5897.77    132.50 o 
   0   4   7        0.41        4.04      6.49 o 
   2   4   7      903.53      834.67     31.10 o 
   4   4   7     1063.68     1031.25     44.53 o 
   6   4   7       36.15       51.54     16.90 o 
   8   4   7      713.08      812.11     48.79 o 
  10   4   7      255.08      259.83     39.47 o 
  12   4   7       59.58       73.37     30.78 o 
  14   4   7      168.53      194.41     60.26 o 
 -21   5   7      158.80      121.94     49.01 o 
 -19   5   7        6.21       -2.76     32.04 o 
 -17   5   7       13.20       17.73     28.19 o 
 -15   5   7        4.72      -15.10     22.39 o 
 -13   5   7      576.82      563.40     45.41 o 
 -11   5   7      846.61      601.69    187.15 o 
  -9   5   7      619.26      610.34     27.05 o 
  -7   5   7     1247.68     1279.01     37.46 o 
  -5   5   7      707.39      643.56     24.62 o 
  -3   5   7        5.76        9.41      6.40 o 
  -1   5   7      364.14      458.36     31.31 o 
   1   5   7        4.44        9.67      9.50 o 
   3   5   7       64.76       52.39     14.64 o 
   5   5   7        2.11        3.41     13.23 o 
   7   5   7      494.33      559.74     44.29 o 
   9   5   7        7.11       13.53     20.74 o 
  11   5   7      994.92     1081.36     70.97 o 
  13   5   7       24.49       49.84     46.32 o 
 -20   6   7      104.24      109.09     50.21 o 
 -18   6   7        1.85       20.91     34.23 o 
 -16   6   7      421.03      414.21     57.73 o 
 -14   6   7      190.39      130.72     38.05 o 
 -12   6   7     1311.09     1221.62     66.27 o 
 -10   6   7      208.19      231.79     30.33 o 
  -8   6   7      404.50      421.22     26.63 o 
  -6   6   7      374.50      371.04     23.24 o 
  -4   6   7      196.26      162.39     42.77 o 
  -2   6   7     2374.55     2412.01     60.62 o 
   0   6   7       13.58       10.58     10.36 o 
   2   6   7     1672.86     1549.70     56.33 o 
   4   6   7       52.18       26.81     14.72 o 
   6   6   7     1551.17     1487.38     61.16 o 
   8   6   7      397.92      427.73     42.89 o 
  10   6   7      812.22      757.25     63.65 o 
  12   6   7       17.63       28.93     27.68 o 
  14   6   7      259.50      250.48    101.80 o 
 -19   7   7        0.90        4.02     39.10 o 
 -17   7   7      947.07      957.27     84.66 o 
 -15   7   7       47.54       64.40     32.38 o 
 -13   7   7      410.48      387.92     55.60 o 
 -11   7   7     4434.57     4006.17    102.50 o 
  -9   7   7      227.57      238.29     31.31 o 
  -7   7   7      413.85      417.53     26.64 o 
  -5   7   7     1224.72     1263.39     42.80 o 
  -3   7   7       42.31       37.94     12.30 o 
  -1   7   7       64.71       71.67     15.31 o 
   1   7   7      159.27      184.75     25.80 o 
   3   7   7      490.15      459.47     39.31 o 
   5   7   7        0.08        0.51     15.92 o 
   7   7   7      980.13      959.05     57.08 o 
   9   7   7      196.54      199.66     39.19 o 
  11   7   7       67.14       73.69     32.29 o 
  13   7   7       27.92       56.60     34.90 o 
 -18   8   7        0.04       -9.27     45.50 o 
 -16   8   7      317.88      451.72     64.14 o 
 -14   8   7       17.27       36.99     24.18 o 
 -12   8   7     1522.85     1430.63     67.71 o 
 -10   8   7      556.20      511.06     44.82 o 
  -8   8   7     1950.01     1761.07     58.26 o 
  -6   8   7      845.07      823.77     37.80 o 
  -4   8   7       90.45       85.45     17.46 o 
  -2   8   7      323.96      397.09     31.73 o 
   0   8   7      326.01      331.16     34.13 o 
   2   8   7     1790.52     1730.16     65.21 o 
   4   8   7     1873.44     1797.36     69.53 o 
   6   8   7      770.33      828.39     59.86 o 
   8   8   7       32.53       68.81     28.79 o 
  10   8   7       44.42       49.25     28.66 o 
  12   8   7       97.37      141.88     42.48 o 
 -17   9   7      199.10      271.19     75.66 o 
 -15   9   7       14.49       30.59     29.47 o 
 -13   9   7       66.82       65.75     26.09 o 
 -11   9   7      579.04      616.67     72.82 o 
  -9   9   7        0.38        9.48     19.50 o 
  -7   9   7      184.17      137.86     22.81 o 
  -5   9   7        0.58       14.58     12.93 o 
  -3   9   7      838.50      794.98     42.56 o 
  -1   9   7      303.13      337.95     32.51 o 
   1   9   7     3502.90     3521.39    125.64 o 
   3   9   7      300.09      384.83     40.67 o 
   5   9   7     1243.03     1145.67    117.29 o 
   7   9   7        0.00       10.38     20.53 o 
   9   9   7       65.88       50.19     30.69 o 
  11   9   7        3.33       -4.11     29.08 o 
 -16  10   7      583.07      590.09    134.96 o 
 -14  10   7        3.40       31.10     35.99 o 
 -12  10   7        0.05       -2.94     22.55 o 
 -10  10   7      234.96      254.90     50.72 o 
  -8  10   7       28.44       25.39     21.84 o 
  -6  10   7      444.82      356.00     34.05 o 
  -4  10   7       55.40       64.44     19.48 o 
  -2  10   7     1221.50     1228.97     55.90 o 
   0  10   7      574.20      607.43     44.19 o 
   2  10   7      230.11      214.90     34.01 o 
   4  10   7      147.23      155.89     31.31 o 
   6  10   7      380.46      408.08     46.15 o 
   8  10   7      173.43      157.73     40.33 o 
  10  10   7        0.14      -25.42     29.87 o 
 -15  11   7       90.01       93.95     48.68 o 
 -13  11   7      482.62      199.08    223.56 o 
 -11  11   7      183.60      177.42     52.05 o 
  -9  11   7       48.63       42.75     47.10 o 
  -7  11   7      227.36      286.98     33.96 o 
  -5  11   7       16.09        4.21     16.01 o 
  -3  11   7        2.50       19.51     17.76 o 
  -1  11   7        1.10       -4.00     16.87 o 
   1  11   7      139.28      130.85     30.46 o 
   3  11   7        1.45       26.62     22.19 o 
   5  11   7        0.02       -9.98     21.09 o 
   7  11   7       80.89       52.08     31.58 o 
   9  11   7      124.32      161.61     47.43 o 
 -14  12   7        6.14       69.71     48.81 o 
 -12  12   7       84.99       90.50     63.89 o 
 -10  12   7      404.33      393.49     74.05 o 
  -8  12   7        0.13       -3.34     30.73 o 
  -6  12   7      170.01      199.06     33.76 o 
  -4  12   7      248.24      292.81     35.91 o 
  -2  12   7      458.01      454.03     48.80 o 
   0  12   7       22.25       20.82     24.67 o 
   2  12   7      640.13      601.59     58.06 o 
   4  12   7       58.59       69.23     30.95 o 
   6  12   7        3.38        4.35     28.97 o 
   8  12   7        0.65      -16.25     31.35 o 
 -13  13   7        1.16       24.47     51.40 o 
 -11  13   7      242.14      210.49    115.10 o 
  -9  13   7        4.43        5.38     36.86 o 
  -7  13   7      211.88      238.73     62.42 o 
  -5  13   7       50.84       59.78     31.54 o 
  -3  13   7       28.44       55.81     34.22 o 
  -1  13   7        0.98       13.64     26.44 o 
   1  13   7        0.16       32.01     27.97 o 
   3  13   7        1.89       40.41     30.45 o 
   5  13   7      227.93      155.66     43.49 o 
 -10  14   7       86.40       78.36     72.02 o 
  -8  14   7       17.49        2.96     52.17 o 
  -6  14   7       77.68       46.23     48.18 o 
  -4  14   7       48.76       23.32     34.61 o 
  -2  14   7       63.46       45.79     37.90 o 
   0  14   7       54.43       89.20     41.80 o 
   2  14   7      108.98      165.19     45.70 o 
  -3  15   7       68.40       68.80     41.48 o 
 -22   0   8       29.95       72.44     80.26 o 
 -20   0   8       32.18       27.67     56.18 o 
 -18   0   8        7.10        8.45     41.82 o 
 -16   0   8       56.78       43.51     45.41 o 
 -14   0   8     2651.34     2482.24    171.07 o 
 -12   0   8      652.12      645.43     93.14 o 
 -10   0   8     8134.66     7719.74    485.66 o 
  -8   0   8     6601.72     7278.21    319.02 o 
  -6   0   8     6755.53     7341.81    251.65 o 
  -4   0   8     2314.12     2360.82    126.83 o 
  -2   0   8     1906.99     1381.45    239.92 o 
   0   0   8      752.96      741.31     36.29 o 
   2   0   8     7245.70     7257.55    202.82 o 
   4   0   8       49.55       10.92     17.24 o 
   6   0   8     2049.49     1734.65     92.88 o 
   8   0   8     2146.82     2123.17    111.10 o 
  10   0   8       88.45      108.68     39.25 o 
  12   0   8       13.18       49.63     50.90 o 
 -21   1   8       51.86      110.52     53.00 o 
 -19   1   8        7.81       -7.17     32.41 o 
 -17   1   8        8.02       15.51     30.94 o 
 -15   1   8        9.63        7.02     40.66 o 
 -13   1   8        1.23       -8.54     38.76 o 
 -11   1   8      176.87      256.38     23.75 o 
  -9   1   8       24.65       22.61     10.85 o 
  -7   1   8      381.67      466.11     38.81 o 
  -5   1   8     2052.36     2306.72     76.67 o 
  -3   1   8        1.56        9.99      6.48 o 
  -1   1   8      823.68      804.22     44.89 o 
   1   1   8       22.94       14.83      8.83 o 
   3   1   8      529.68      517.00     30.90 o 
   5   1   8       30.79       63.85     15.49 o 
   7   1   8        0.34       -9.13     17.84 o 
   9   1   8       11.97       39.35     19.54 o 
  11   1   8       17.25       -6.49     20.27 o 
  13   1   8        2.32       41.61     54.28 o 
  15   1   8       37.69       49.21     73.50 o 
 -22   2   8        3.84        5.41     50.52 o 
 -20   2   8       31.15       14.32     42.10 o 
 -18   2   8       62.45       48.89     40.91 o 
 -16   2   8      199.57      236.10     54.95 o 
 -14   2   8      140.40      190.71     46.00 o 
 -12   2   8      507.27      448.30     39.34 o 
 -10   2   8     2255.09     2118.18     57.23 o 
  -8   2   8       20.00       19.13     10.02 o 
  -6   2   8       65.03       98.14     12.42 o 
  -4   2   8     3851.85     3855.21    120.73 o 
  -2   2   8      830.86      864.50     48.90 o 
   0   2   8        2.45        1.22      7.54 o 
   2   2   8      341.75      321.28     25.71 o 
   4   2   8     2534.94     2281.86     88.24 o 
   6   2   8     1181.97      931.75    124.74 o 
   8   2   8     2513.20     2161.44     64.70 o 
  10   2   8      143.97      134.07     31.26 o 
  12   2   8      110.40      192.39     53.83 o 
  14   2   8       55.12       99.86     52.32 o 
 -21   3   8       53.43       17.79     48.16 o 
 -19   3   8     1067.00      882.82    103.71 o 
 -17   3   8      129.95      117.63     46.63 o 
 -15   3   8     1582.15     1493.45    134.01 o 
 -13   3   8      314.04      260.64     36.03 o 
 -11   3   8        0.18       20.65     14.18 o 
  -9   3   8     1679.01     1664.13     43.92 o 
  -7   3   8       10.13       47.72      9.69 o 
  -5   3   8     4244.23     4613.84    101.53 o 
  -3   3   8      560.76      544.93     27.65 o 
  -1   3   8       49.74       24.15     10.30 o 
   1   3   8     1406.00     1525.09     42.31 o 
   3   3   8      412.19      417.14     27.49 o 
   5   3   8      151.17      140.58     20.40 o 
   7   3   8     1125.61     1088.75     52.07 o 
   9   3   8      263.33      168.91     29.65 o 
  11   3   8       49.09      109.41     31.74 o 
  13   3   8       44.65       68.64     63.99 o 
 -22   4   8        0.03      -26.01     48.53 o 
 -20   4   8       33.11        4.08     43.75 o 
 -18   4   8      833.88      817.91     98.47 o 
 -16   4   8        1.70       13.18     33.84 o 
 -14   4   8     1876.71     1844.53    108.62 o 
 -12   4   8     1928.64     1869.13     65.74 o 
 -10   4   8     1455.33     1203.19     53.04 o 
  -8   4   8        8.32        0.65      7.82 o 
  -6   4   8      432.38      396.17     22.53 o 
  -4   4   8     1102.34     1181.98     66.68 o 
  -2   4   8     1505.31     1749.76     60.00 o 
   0   4   8      900.81      704.14     29.02 o 
   2   4   8       50.40       33.17     12.22 o 
   4   4   8       36.42       55.30     16.01 o 
   6   4   8     1436.60     1373.68     57.35 o 
   8   4   8      201.71      248.23     33.48 o 
  10   4   8      351.90      342.77     46.74 o 
  12   4   8       18.06       32.35     27.26 o 
  14   4   8       53.65       67.06     50.84 o 
 -21   5   8       11.22       26.58     40.31 o 
 -19   5   8      246.18      262.73     53.30 o 
 -17   5   8        1.23        2.27     25.01 o 
 -15   5   8      779.51      699.22     65.27 o 
 -13   5   8      644.97      671.56     49.00 o 
 -11   5   8      227.09      193.14     27.98 o 
  -9   5   8     1756.71     1664.79     44.65 o 
  -7   5   8      268.48      318.88     23.22 o 
  -5   5   8     2495.04     2467.23     47.36 o 
  -3   5   8      286.04      310.41     19.18 o 
  -1   5   8      264.22      219.31     24.17 o 
   1   5   8      144.14      152.82     22.35 o 
   3   5   8      118.24      123.97     22.04 o 
   5   5   8       33.85       38.18     16.82 o 
   7   5   8      719.93      525.28     45.33 o 
   9   5   8      332.74      326.62     46.27 o 
  11   5   8      228.82      224.00     42.60 o 
  13   5   8       22.65       18.32     45.20 o 
 -20   6   8        0.06       -1.34     37.84 o 
 -18   6   8     1210.65     1284.53     93.85 o 
 -16   6   8      309.91      275.49     47.83 o 
 -14   6   8      845.34      815.91     54.10 o 
 -12   6   8        0.02       -0.06     16.42 o 
 -10   6   8     1630.13     1513.44     60.17 o 
  -8   6   8       34.43       56.39     13.21 o 
  -6   6   8      344.71      339.72     23.06 o 
  -4   6   8       15.46       18.04      9.20 o 
  -2   6   8      647.09      603.14     32.01 o 
   0   6   8     1264.17     1372.79     52.86 o 
   2   6   8        3.71       12.59     13.08 o 
   4   6   8      683.31      599.80     44.98 o 
   6   6   8     2236.52     2183.67     75.91 o 
   8   6   8       83.96       44.06     22.99 o 
  10   6   8      239.44      272.13     46.00 o 
  12   6   8        7.17       17.78     30.59 o 
 -19   7   8      128.31      165.43     50.97 o 
 -17   7   8      261.25      213.75     96.47 o 
 -15   7   8      180.72      174.07     42.08 o 
 -13   7   8       39.14       33.80     21.65 o 
 -11   7   8       66.39       85.74     24.59 o 
  -9   7   8     1963.13     1919.49     53.19 o 
  -7   7   8       93.85      102.43     17.28 o 
  -5   7   8     1434.35     1288.58     68.78 o 
  -3   7   8      649.02      589.84     34.03 o 
  -1   7   8     1183.82     1334.60     54.41 o 
   1   7   8      106.67      104.90     21.86 o 
   3   7   8      727.04      732.81     49.68 o 
   5   7   8      161.56      118.01     36.19 o 
   7   7   8      128.53      179.47     32.97 o 
   9   7   8      107.76      179.27     39.19 o 
  11   7   8       10.91       -4.00     27.72 o 
 -18   8   8      181.38      246.80     56.95 o 
 -16   8   8       10.27       28.79     32.34 o 
 -14   8   8      175.55      180.00     36.56 o 
 -12   8   8      186.92      210.01     34.89 o 
 -10   8   8     1174.94     1072.36     65.29 o 
  -8   8   8      275.76      261.04     29.89 o 
  -6   8   8      206.29      246.18     26.52 o 
  -4   8   8       19.95       44.25     14.72 o 
  -2   8   8      476.98      454.62     40.17 o 
   0   8   8        5.50       15.10     15.74 o 
   2   8   8      247.98      236.75     32.40 o 
   4   8   8      385.32      462.41     45.21 o 
   6   8   8        3.97        9.99     20.27 o 
   8   8   8        8.00        3.09     24.47 o 
  10   8   8       73.76       58.60     33.58 o 
  12   8   8        0.49       19.77     34.65 o 
 -17   9   8       95.90       24.49     50.80 o 
 -15   9   8       17.54       81.19     32.26 o 
 -13   9   8       68.23      122.01     37.33 o 
 -11   9   8       77.58       97.17     32.31 o 
  -9   9   8      417.88      323.86     46.44 o 
  -7   9   8     1747.88     1644.26     56.71 o 
  -5   9   8      513.38      411.75     83.83 o 
  -3   9   8     2431.46     2336.20     85.48 o 
  -1   9   8     3456.04     3383.18     93.51 o 
   1   9   8      102.27      129.72     26.82 o 
   3   9   8       59.11       61.03     23.53 o 
   5   9   8      116.55      114.49     32.39 o 
   7   9   8       93.32      117.52     31.14 o 
   9   9   8      148.24      166.70     42.48 o 
  11   9   8        9.71       -6.69     34.37 o 
 -16  10   8      184.82       32.74     68.64 o 
 -14  10   8        1.10       -0.37     35.20 o 
 -12  10   8       62.38       52.29     31.64 o 
 -10  10   8       17.52       30.71     25.54 o 
  -8  10   8      360.83      408.51     46.65 o 
  -6  10   8      260.49      285.40     35.50 o 
  -4  10   8      244.99      240.11     33.69 o 
  -2  10   8      423.43      453.18     44.50 o 
   0  10   8      128.80      126.04     28.29 o 
   2  10   8      269.43      292.76     40.07 o 
   4  10   8       45.55       43.66     23.69 o 
   6  10   8        3.11        7.96     21.41 o 
   8  10   8        0.09       15.18     29.53 o 
  10  10   8       49.94       23.79     36.17 o 
 -15  11   8       99.55       49.42     62.73 o 
 -13  11   8        1.57      -18.16     49.42 o 
 -11  11   8      276.42      233.59     78.57 o 
  -9  11   8      214.30      235.70     57.99 o 
  -7  11   8       23.36        8.97     21.01 o 
  -5  11   8      428.86      276.71     86.15 o 
  -3  11   8        3.65       18.28     21.26 o 
  -1  11   8      235.20      290.69     40.03 o 
   1  11   8      148.93      122.95     32.19 o 
   3  11   8      938.37     1003.99     69.41 o 
   5  11   8       24.59       10.70     24.61 o 
   7  11   8      150.31      180.90     45.25 o 
 -14  12   8       22.46        3.17     63.78 o 
 -12  12   8       13.27       55.97     59.35 o 
 -10  12   8      376.49      297.37     99.90 o 
  -8  12   8        7.64       20.40     33.93 o 
  -6  12   8       61.33       63.75     25.36 o 
  -4  12   8       19.50       33.47     24.76 o 
  -2  12   8       80.24      100.79     29.87 o 
   0  12   8       21.88       30.19     26.48 o 
   2  12   8      145.38      129.91     35.23 o 
   4  12   8      137.12      157.02     39.18 o 
   6  12   8        9.55      -20.12     30.51 o 
 -11  13   8      143.75      126.93     82.37 o 
  -9  13   8      139.20      136.44     72.65 o 
  -7  13   8        6.96       14.38     37.64 o 
  -5  13   8       53.48       20.28     30.51 o 
  -3  13   8       25.37       57.81     29.08 o 
  -1  13   8       14.04       39.16     28.40 o 
   1  13   8      156.92      150.34     38.19 o 
   3  13   8      403.60      435.35     56.61 o 
   5  13   8      133.25      107.27     51.75 o 
  -8  14   8        1.79      -10.77     53.64 o 
  -6  14   8       17.29        7.32     46.03 o 
  -4  14   8        7.10       20.31     35.45 o 
  -2  14   8       92.20       78.39     40.20 o 
   0  14   8      208.39      247.66     52.91 o 
 -21   1   9      554.02      597.17     99.11 o 
 -19   1   9        1.49        7.53     37.01 o 
 -17   1   9     1336.62     1197.96     98.32 o 
 -15   1   9       98.75      128.14     41.43 o 
 -13   1   9       55.13       67.42     30.84 o 
 -11   1   9     1919.54     1816.71     56.18 o 
  -9   1   9     5197.96     5201.04    133.49 o 
  -7   1   9       79.58       87.90     17.38 o 
  -5   1   9     1949.00     1960.60    102.43 o 
  -3   1   9      496.53      441.66     23.38 o 
  -1   1   9     2239.62     2216.84     92.61 o 
   1   1   9     1195.46     1123.88     57.12 o 
   3   1   9       11.00        0.79     10.70 o 
   5   1   9      193.57      169.17     33.10 o 
   7   1   9      451.94      297.08    124.44 o 
   9   1   9      674.54      727.06     51.60 o 
  11   1   9       59.67       85.02     34.22 o 
  13   1   9      196.21      218.17     82.37 o 
 -22   2   9        0.03       -6.10     44.64 o 
 -20   2   9        3.10      -37.92     37.11 o 
 -18   2   9      185.55      253.30     59.13 o 
 -16   2   9        0.15      -33.32     22.23 o 
 -14   2   9      875.13      826.50     76.62 o 
 -12   2   9     2670.50     2590.84     86.71 o 
 -10   2   9      204.31      219.68     25.34 o 
  -8   2   9      160.01      210.47     55.14 o 
  -6   2   9     3902.61     4225.67    211.77 o 
  -4   2   9       82.03       85.76     13.71 o 
  -2   2   9        7.63       20.48      8.38 o 
   0   2   9      449.69      478.13     28.45 o 
   2   2   9      122.36      110.92     18.36 o 
   4   2   9        0.03        4.96     12.18 o 
   6   2   9      553.62      579.96     38.06 o 
   8   2   9        6.54       27.86     19.27 o 
  10   2   9       69.21      147.99     33.85 o 
  12   2   9       31.86       59.56     72.65 o 
  14   2   9       30.85      -29.15     65.05 o 
 -21   3   9       70.16      122.38     61.61 o 
 -19   3   9      318.05      337.76     73.59 o 
 -17   3   9      413.97      490.10     76.29 o 
 -15   3   9      234.56      304.65     59.98 o 
 -13   3   9     7385.29     6664.32    283.67 o 
 -11   3   9      138.80      143.23     27.17 o 
  -9   3   9       20.97       20.21      9.29 o 
  -7   3   9       12.49       37.90     11.78 o 
  -5   3   9     1584.38     1450.43     43.76 o 
  -3   3   9       28.39       27.45     10.57 o 
  -1   3   9     1819.61     1841.26     50.22 o 
   1   3   9     2850.04     2774.00     87.49 o 
   3   3   9      974.90      942.91     44.08 o 
   5   3   9      598.55      562.15     41.08 o 
   7   3   9        5.13       12.84     18.42 o 
   9   3   9      157.78      140.26     30.26 o 
  11   3   9        0.02       10.29     26.80 o 
 -22   4   9      146.09      130.22     63.90 o 
 -20   4   9       20.87      -12.94     43.01 o 
 -18   4   9       45.85       46.23     41.61 o 
 -16   4   9      841.47      840.21     90.95 o 
 -14   4   9      128.34      127.66     32.58 o 
 -12   4   9     1288.42     1189.24     53.81 o 
 -10   4   9      222.70      202.88     20.33 o 
  -8   4   9      652.68      617.52     28.30 o 
  -6   4   9     3080.19     3155.34     61.41 o 
  -4   4   9     5595.51     6025.45    108.98 o 
  -2   4   9        7.15        5.36      8.24 o 
   0   4   9      793.08      812.40     39.24 o 
   2   4   9       26.82       60.82     17.08 o 
   4   4   9      717.47      642.07     44.36 o 
   6   4   9      209.55      152.68     49.64 o 
   8   4   9        0.10        4.98     18.73 o 
  10   4   9       62.82       65.96     32.15 o 
  12   4   9       91.42      140.94     57.89 o 
 -21   5   9       27.00       52.01     42.39 o 
 -19   5   9        6.98       44.96     35.56 o 
 -17   5   9      364.31      406.35     58.05 o 
 -15   5   9     1065.32     1087.50     71.95 o 
 -13   5   9     2008.55     1708.69     77.60 o 
 -11   5   9      373.82      375.73     36.83 o 
  -9   5   9     1446.23     1385.24     42.52 o 
  -7   5   9      143.66      152.31     20.79 o 
  -5   5   9       69.20       49.34     24.27 o 
  -3   5   9     2318.24     2291.16     63.70 o 
  -1   5   9      233.04      199.96     25.14 o 
   1   5   9        5.50        3.73     12.83 o 
   3   5   9     1202.47     1193.87     52.59 o 
   5   5   9      901.63      920.53     52.44 o 
   7   5   9       64.08       41.67     21.43 o 
   9   5   9      139.15      177.60     38.05 o 
  11   5   9        2.23       -9.03     26.93 o 
  13   5   9       33.17       68.08     49.34 o 
 -20   6   9       30.06       14.26     38.68 o 
 -18   6   9     1271.29     1227.37     92.45 o 
 -16   6   9      167.23      201.28     44.52 o 
 -14   6   9     1193.13      890.70    238.37 o 
 -12   6   9      415.26      425.99     41.48 o 
 -10   6   9     4302.67     4171.68     98.53 o 
  -8   6   9     1395.88     1512.55     51.75 o 
  -6   6   9      634.67      651.70     38.71 o 
  -4   6   9      932.24      862.36     42.16 o 
  -2   6   9     1754.88     1722.21     59.66 o 
   0   6   9     1326.49     1309.36     54.03 o 
   2   6   9        1.77       -3.47     13.89 o 
   4   6   9      127.58      136.06     26.34 o 
   6   6   9     1166.83     1088.81     78.33 o 
   8   6   9        2.90        5.28     21.54 o 
  10   6   9      693.91      868.86     73.27 o 
  12   6   9        0.34      -10.59     30.09 o 
 -19   7   9      103.52       53.13     43.18 o 
 -17   7   9       88.69      165.19     46.25 o 
 -15   7   9      140.70       89.91     34.59 o 
 -13   7   9       38.16       53.68     23.90 o 
 -11   7   9      172.12      204.18     30.83 o 
  -9   7   9      567.89      555.14     43.44 o 
  -7   7   9     1220.69     1084.30     48.21 o 
  -5   7   9       15.29        8.06     11.89 o 
  -3   7   9      634.74      613.20     42.68 o 
  -1   7   9      315.38      309.00     34.05 o 
   1   7   9      410.61      569.27     44.91 o 
   3   7   9      560.21      604.70     48.56 o 
   5   7   9      345.72      388.98     42.08 o 
   7   7   9      262.77      353.02     43.21 o 
   9   7   9       67.86       44.64     30.55 o 
  11   7   9        0.44       -9.81     30.28 o 
 -18   8   9      188.33      184.18     66.70 o 
 -16   8   9        0.01       67.39     34.96 o 
 -14   8   9       32.82       54.05     27.10 o 
 -12   8   9      487.91      564.38     98.31 o 
 -10   8   9      130.95      124.62     39.66 o 
  -8   8   9     5526.70     4947.53    165.29 o 
  -6   8   9     1008.23      831.28     47.91 o 
  -4   8   9      986.78     1078.79     51.63 o 
  -2   8   9     1002.76      992.99     51.30 o 
   0   8   9     3131.03     3127.12    107.72 o 
   2   8   9      388.24      381.78     40.97 o 
   4   8   9      374.14      445.06     45.22 o 
   6   8   9       34.28       47.42     25.28 o 
   8   8   9      652.79      778.20     70.83 o 
  10   8   9       12.48       48.07     35.33 o 
 -17   9   9       29.02      -40.55     55.97 o 
 -15   9   9      206.46      186.64     56.20 o 
 -13   9   9        7.73        5.52     31.72 o 
 -11   9   9       66.74       61.81     35.10 o 
  -9   9   9      848.01      716.58     83.47 o 
  -7   9   9      781.40      768.69     49.06 o 
  -5   9   9      189.06      144.15     26.22 o 
  -3   9   9        2.06       13.87     17.73 o 
  -1   9   9      336.69      377.54     40.99 o 
   1   9   9      389.64      402.28     42.66 o 
   3   9   9       41.13       50.85     22.94 o 
   5   9   9      503.62      535.18     52.07 o 
   7   9   9       20.42        4.34     27.67 o 
   9   9   9       67.66       74.35     39.78 o 
 -14  10   9       72.63       68.67     37.44 o 
 -12  10   9       22.05       57.24     37.39 o 
 -10  10   9     1076.15      942.76     96.52 o 
  -8  10   9        0.29        9.93     23.72 o 
  -6  10   9      568.25      648.29     50.89 o 
  -4  10   9     1106.44     1078.69     58.81 o 
  -2  10   9      175.81      156.44     30.53 o 
   0  10   9      190.83      237.04     36.05 o 
   2  10   9       81.48       65.44     26.59 o 
   4  10   9        1.30        6.51     22.02 o 
   6  10   9       14.74       50.44     27.37 o 
   8  10   9       44.01       85.46     39.54 o 
 -15  11   9      375.71      414.80    117.01 o 
 -13  11   9      491.34      436.97    112.57 o 
 -11  11   9      138.17      142.23     51.25 o 
  -9  11   9       41.09       23.38     34.74 o 
  -7  11   9       14.58       22.93     22.72 o 
  -5  11   9        5.15        5.32     19.73 o 
  -3  11   9        2.33      -19.58     19.85 o 
  -1  11   9      152.22      163.85     33.66 o 
   1  11   9      279.13      288.29     42.70 o 
   3  11   9      545.53      628.64     59.82 o 
   5  11   9      164.18      165.12     38.79 o 
   7  11   9       58.20       72.99     38.34 o 
 -14  12   9        7.81       33.37     71.81 o 
 -12  12   9      103.18      185.01     82.37 o 
 -10  12   9        1.49       -6.76     42.66 o 
  -8  12   9       87.40      104.59     37.75 o 
  -6  12   9      184.43      169.34     33.94 o 
  -4  12   9      124.43      162.30     35.98 o 
  -2  12   9       92.77      104.78     32.58 o 
   0  12   9       46.46      111.05     34.31 o 
   2  12   9       70.30       68.86     32.29 o 
   4  12   9      440.30      529.63     60.44 o 
 -11  13   9       32.24      -29.15     49.42 o 
  -9  13   9       34.72       17.95     58.29 o 
  -7  13   9       97.34      127.50     52.93 o 
  -5  13   9        8.92       25.11     29.26 o 
  -3  13   9       30.74       71.11     30.99 o 
  -1  13   9        0.22        1.66     27.64 o 
   1  13   9        6.62       12.38     30.57 o 
   3  13   9       21.79       39.43     33.35 o 
  -8  14   9       30.95       79.62     68.85 o 
  -6  14   9        2.68       31.22     50.93 o 
  -4  14   9      215.24      237.45     53.27 o 
  -2  14   9       10.64        4.44     35.36 o 
 -22   0  10       96.08       67.80     79.62 o 
 -20   0  10       99.74      103.28     66.11 o 
 -18   0  10     2579.25     2250.13    195.57 o 
 -16   0  10      761.88      817.13    126.51 o 
 -14   0  10      273.03      287.02     77.09 o 
 -12   0  10      460.44      376.57     81.31 o 
 -10   0  10      456.41      569.19     51.29 o 
  -8   0  10     2765.21     2502.96     98.15 o 
  -6   0  10     1470.35     1595.74     78.44 o 
  -4   0  10      241.04      118.27    185.43 o 
  -2   0  10      111.37      123.03     29.03 o 
   0   0  10      785.31      774.70     60.38 o 
   2   0  10      180.93      175.65     54.28 o 
   4   0  10     1869.40     1675.07     96.81 o 
   6   0  10      418.25      351.87     58.71 o 
   8   0  10      263.13      253.47     98.42 o 
  10   0  10      329.80      543.51     66.98 o 
 -21   1  10       79.71       47.72     48.68 o 
 -19   1  10       35.39       48.69     48.47 o 
 -17   1  10       13.73       12.64     30.99 o 
 -15   1  10        7.47       26.28     29.99 o 
 -13   1  10       45.88       53.37     28.75 o 
 -11   1  10     2902.17     2725.39     85.00 o 
  -9   1  10      102.60      113.75     19.72 o 
  -7   1  10      337.02      303.75    123.66 o 
  -5   1  10       63.25       40.47     13.35 o 
  -3   1  10     1594.30     1680.84     63.38 o 
  -1   1  10      773.93      722.93     39.87 o 
   1   1  10      306.49      189.84     50.58 o 
   3   1  10      338.56      223.29     96.65 o 
   5   1  10      485.50      321.96    128.31 o 
   7   1  10       14.29       14.16     25.43 o 
   9   1  10       40.43        8.18     24.17 o 
  11   1  10       29.84       68.64     61.46 o 
 -22   2  10       98.55      101.19     61.38 o 
 -20   2  10      138.74       85.05     52.03 o 
 -18   2  10      660.71      675.61     91.23 o 
 -16   2  10     1968.97     1692.29    112.36 o 
 -14   2  10      276.15      382.72     62.65 o 
 -12   2  10     2763.65     2627.21     90.54 o 
 -10   2  10        4.48      -11.59     10.20 o 
  -8   2  10      971.84      940.38     60.69 o 
  -6   2  10      400.62      417.04     34.02 o 
  -4   2  10       11.38       11.02      8.88 o 
  -2   2  10      749.48      897.01     50.67 o 
   0   2  10     2152.90     2152.72     57.18 o 
   2   2  10      351.45      399.99     31.75 o 
   4   2  10     1625.86     1490.34     64.52 o 
   6   2  10       20.55       20.10     18.64 o 
   8   2  10      515.47      618.64     57.45 o 
  10   2  10      241.32      296.34     54.81 o 
  12   2  10       13.65        4.86     74.55 o 
 -21   3  10       32.54      100.01     58.09 o 
 -19   3  10       19.17      -36.84     30.08 o 
 -17   3  10        1.58       30.31     34.24 o 
 -15   3  10     1544.02     1258.06     95.17 o 
 -13   3  10     3861.84     3687.15    113.70 o 
 -11   3  10       27.81       13.88     16.89 o 
  -9   3  10     1973.60     1781.91     60.57 o 
  -7   3  10      244.08      275.41     29.41 o 
  -5   3  10     1879.50     1972.62     88.77 o 
  -3   3  10      648.54      594.85     34.35 o 
  -1   3  10      406.60      494.97     35.14 o 
   1   3  10     1644.10     1896.44     87.57 o 
   3   3  10      155.96      144.56     24.06 o 
   5   3  10      580.19      607.62     45.56 o 
   7   3  10      576.46      381.85    131.66 o 
   9   3  10        0.49       26.03     26.26 o 
  11   3  10        0.88      -22.23     34.86 o 
 -22   4  10       25.44       27.93     53.23 o 
 -20   4  10       66.35       68.79     53.08 o 
 -18   4  10       15.05       47.27     42.48 o 
 -16   4  10      339.23      238.21     56.10 o 
 -14   4  10     2015.91     1753.94     86.84 o 
 -12   4  10        8.65       -1.75     16.03 o 
 -10   4  10      115.11      118.85     19.42 o 
  -8   4  10      849.49      767.97     37.13 o 
  -6   4  10      325.92      353.43     26.01 o 
  -4   4  10     5087.82     5301.57    118.70 o 
  -2   4  10      102.85      117.56     19.57 o 
   0   4  10      784.96      905.07     43.50 o 
   2   4  10       21.98       24.87     14.95 o 
   4   4  10        5.71       19.90     16.61 o 
   6   4  10      103.88      118.57     25.54 o 
   8   4  10       15.54       29.21     22.31 o 
  10   4  10       53.69       74.76     39.17 o 
  12   4  10      129.26      189.02     93.56 o 
 -21   5  10       90.56       78.36     45.92 o 
 -19   5  10       28.32       37.19     35.70 o 
 -17   5  10      300.05      321.61     56.24 o 
 -15   5  10       29.57       11.47     32.85 o 
 -13   5  10     1299.80     1077.54     66.28 o 
 -11   5  10      879.37      720.14     55.33 o 
  -9   5  10     1044.20      938.13     42.22 o 
  -7   5  10      838.17      824.89     39.63 o 
  -5   5  10      588.75      543.82     52.38 o 
  -3   5  10      366.98      372.27     32.78 o 
  -1   5  10        8.94       14.97     13.21 o 
   1   5  10       46.00       49.35     17.36 o 
   3   5  10       76.10      129.05     25.49 o 
   5   5  10     1643.34     1606.93     67.18 o 
   7   5  10       25.90       55.36     23.44 o 
   9   5  10     1433.52     1591.36     84.84 o 
  11   5  10       17.57       13.12     40.37 o 
 -20   6  10       73.60      128.28     58.62 o 
 -18   6  10       10.08       12.11     41.50 o 
 -16   6  10       87.36       58.20     41.32 o 
 -14   6  10      197.17      270.06     44.22 o 
 -12   6  10      827.80      812.32     60.92 o 
 -10   6  10      214.65      224.53     36.93 o 
  -8   6  10      108.60      128.54     25.62 o 
  -6   6  10      111.53      135.78     22.64 o 
  -4   6  10     1960.20     1977.05     64.54 o 
  -2   6  10      828.60      816.92     54.02 o 
   0   6  10      100.40      120.65     23.14 o 
   2   6  10       49.64       23.44     17.25 o 
   4   6  10      736.01      720.68     53.00 o 
   6   6  10        9.79       15.51     20.02 o 
   8   6  10        0.58       -6.96     23.05 o 
  10   6  10        3.89       13.33     35.82 o 
 -19   7  10        0.15       39.45     48.73 o 
 -17   7  10      377.52      426.01     77.35 o 
 -15   7  10      141.10      160.54     49.07 o 
 -13   7  10        3.96       11.28     23.96 o 
 -11   7  10      659.41      516.94     70.51 o 
  -9   7  10     4107.91     4017.22    102.35 o 
  -7   7  10      635.89      631.96     43.06 o 
  -5   7  10      979.18      913.77     46.78 o 
  -3   7  10      822.70      845.50     48.54 o 
  -1   7  10       29.01       29.23     17.69 o 
   1   7  10     2967.29     2768.32     85.65 o 
   3   7  10      622.08      525.47     47.66 o 
   5   7  10      289.78      319.04     41.58 o 
   7   7  10      216.80      374.58     46.80 o 
   9   7  10       65.23       56.98     34.73 o 
 -18   8  10       45.57       32.12     69.38 o 
 -16   8  10       78.25      125.09     52.64 o 
 -14   8  10       60.91       33.19     34.23 o 
 -12   8  10      168.23       86.90     39.25 o 
 -10   8  10       21.53       23.92     27.56 o 
  -8   8  10      864.26      852.80     55.45 o 
  -6   8  10       18.49       56.34     19.95 o 
  -4   8  10     1445.12     1515.08     62.37 o 
  -2   8  10      784.19      819.89     52.43 o 
   0   8  10      115.48      124.29     26.95 o 
   2   8  10      648.86      627.45     51.70 o 
   4   8  10      237.00      242.94     38.26 o 
   6   8  10        0.02       16.89     22.44 o 
   8   8  10      199.16      248.64     48.94 o 
 -17   9  10      467.27      503.08    125.24 o 
 -15   9  10      151.97      155.67     52.48 o 
 -13   9  10      260.80      345.97     68.53 o 
 -11   9  10      191.45      201.06     54.45 o 
  -9   9  10       78.49       88.01     39.93 o 
  -7   9  10       48.09      102.60     23.99 o 
  -5   9  10       33.56       47.52     21.70 o 
  -3   9  10      189.21      213.82     32.55 o 
  -1   9  10      379.54      425.51     44.52 o 
   1   9  10      421.08      446.26     46.86 o 
   3   9  10       41.96       17.79     23.26 o 
   5   9  10      130.89      119.03     32.74 o 
   7   9  10        2.38       27.18     32.09 o 
 -16  10  10      102.38       93.56     77.72 o 
 -14  10  10       51.05       58.04     44.24 o 
 -12  10  10        0.67       13.48     35.44 o 
 -10  10  10      236.90      144.45     48.23 o 
  -8  10  10       25.42       34.94     30.36 o 
  -6  10  10     1050.10      844.85     66.11 o 
  -4  10  10      441.40      495.87     48.04 o 
  -2  10  10        5.36        7.07     21.58 o 
   0  10  10       66.27       74.05     26.86 o 
   2  10  10      197.23      206.29     37.18 o 
   4  10  10      128.04      118.58     33.30 o 
   6  10  10        0.92       15.79     30.08 o 
 -15  11  10      210.33      291.03     99.48 o 
 -13  11  10       45.95       76.84     46.38 o 
 -11  11  10      314.13      381.37     74.71 o 
  -9  11  10        7.23       31.37     39.21 o 
  -7  11  10      462.42      542.83     50.93 o 
  -5  11  10      369.73      361.96     44.41 o 
  -3  11  10      385.13      415.33     48.85 o 
  -1  11  10       53.78       57.46     28.98 o 
   1  11  10      128.16      150.63     36.82 o 
   3  11  10       38.52       38.00     28.66 o 
   5  11  10      116.18      172.54     40.65 o 
 -14  12  10      472.87      544.47    133.06 o 
 -12  12  10        6.33        0.42     56.39 o 
 -10  12  10       70.58       73.56     46.43 o 
  -8  12  10       32.26       74.64     36.55 o 
  -6  12  10       37.20        6.63     24.19 o 
  -4  12  10      141.08      158.21     36.84 o 
  -2  12  10       25.88       79.68     32.74 o 
   0  12  10       10.44        6.18     27.18 o 
   2  12  10       45.61       46.72     32.76 o 
   4  12  10      124.44       83.49     34.78 o 
 -11  13  10      401.07      206.55     88.70 o 
  -9  13  10        0.91      -19.85     53.43 o 
  -7  13  10       36.36       14.58     35.43 o 
  -5  13  10      121.30      147.62     37.89 o 
  -3  13  10        0.60      -12.58     28.36 o 
  -1  13  10       15.76       10.54     31.14 o 
   1  13  10      209.82      220.55     44.77 o 
 -21   1  11       55.24       55.97     49.28 o 
 -19   1  11       99.23       72.22     48.31 o 
 -17   1  11      279.29      349.87     67.89 o 
 -15   1  11      711.15      717.70    147.73 o 
 -13   1  11       58.58       62.90     35.07 o 
 -11   1  11     1061.54     1184.87     51.80 o 
  -9   1  11       12.32       22.07     12.04 o 
  -7   1  11     3270.96     3147.26    146.89 o 
  -5   1  11     1421.73     1415.73     55.53 o 
  -3   1  11      458.68      442.80     37.44 o 
  -1   1  11       40.93       15.51     13.47 o 
   1   1  11       17.65        9.19     14.74 o 
   3   1  11     1039.24      559.70    183.39 o 
   5   1  11      547.34      329.49    116.32 o 
   7   1  11       38.69       61.51     37.75 o 
   9   1  11      371.09      368.47     49.68 o 
 -22   2  11       15.06       41.20     51.45 o 
 -20   2  11      154.66      192.74     61.03 o 
 -18   2  11       94.84      119.19     51.20 o 
 -16   2  11      819.55      805.72     90.35 o 
 -14   2  11     1404.95     1386.69     97.36 o 
 -12   2  11     1129.08     1037.95     60.53 o 
 -10   2  11     2870.19     2529.73    115.88 o 
  -8   2  11      164.34      181.27     25.44 o 
  -6   2  11      192.99      219.56     27.75 o 
  -4   2  11      943.57      849.88     44.09 o 
  -2   2  11     1660.15     1627.42     77.89 o 
   0   2  11       49.89       51.76     18.98 o 
   2   2  11      839.43      805.87     52.13 o 
   4   2  11       31.81       86.74     30.62 o 
   6   2  11        0.46       14.36     20.88 o 
   8   2  11        5.06       28.02     26.22 o 
  10   2  11       18.06       14.14     33.60 o 
 -21   3  11      180.22      247.06     72.76 o 
 -19   3  11      136.70      134.01     52.52 o 
 -17   3  11       52.12       45.45     39.47 o 
 -15   3  11      113.24       91.65     41.78 o 
 -13   3  11        0.75        8.06     18.89 o 
 -11   3  11      861.93      670.75    207.79 o 
  -9   3  11      888.75      846.77     48.30 o 
  -7   3  11     1338.18     1281.92     55.76 o 
  -5   3  11      646.34      611.22     56.86 o 
  -3   3  11      165.83      133.10     23.20 o 
  -1   3  11      209.82      249.57     31.25 o 
   1   3  11      166.73      127.51     38.83 o 
   3   3  11       28.96       18.55     19.00 o 
   5   3  11       95.68       89.60     27.70 o 
   7   3  11       41.66       57.90     26.86 o 
   9   3  11      114.98       94.86     36.67 o 
  11   3  11        5.43       11.43     37.69 o 
 -22   4  11       81.79       54.70     50.96 o 
 -20   4  11      273.06      306.89     75.56 o 
 -18   4  11       13.08       29.07     43.37 o 
 -16   4  11      305.59      338.33     64.99 o 
 -14   4  11      444.60      325.47     61.79 o 
 -12   4  11      336.04      297.07     42.20 o 
 -10   4  11      320.92      355.43     31.56 o 
  -8   4  11      851.34      815.37     40.19 o 
  -6   4  11      767.37      535.36    158.37 o 
  -4   4  11     2831.63     2758.23     71.40 o 
  -2   4  11     3603.61     3434.13    118.94 o 
   0   4  11       68.90       52.06     20.41 o 
   2   4  11     1926.61     1656.86     75.44 o 
   4   4  11      308.98      344.81     44.30 o 
   6   4  11       40.24       54.76     26.56 o 
   8   4  11        4.83       29.65     29.60 o 
  10   4  11       97.26      117.75     48.29 o 
 -21   5  11       62.80       54.80     58.25 o 
 -19   5  11      195.76      275.56     70.34 o 
 -17   5  11        0.05      -20.49     32.11 o 
 -15   5  11      561.60      533.67     77.64 o 
 -13   5  11      315.83      371.65     48.90 o 
 -11   5  11     2394.92     2190.18     90.64 o 
  -9   5  11      380.06      349.68     32.28 o 
  -7   5  11      398.72      408.17     39.94 o 
  -5   5  11      146.08      145.56     22.78 o 
  -3   5  11      997.86     1010.01     47.56 o 
  -1   5  11      105.45       91.91     21.61 o 
   1   5  11      665.36      741.43     48.03 o 
   3   5  11       83.40      127.29     30.51 o 
   5   5  11        3.41       16.28     22.04 o 
   7   5  11        6.89       29.37     28.47 o 
   9   5  11      154.37      187.63     53.31 o 
 -20   6  11      226.43      309.22     80.41 o 
 -18   6  11       29.63      102.39     52.18 o 
 -16   6  11      298.03      191.00    160.30 o 
 -14   6  11      452.21      415.17     54.07 o 
 -12   6  11        6.46       21.40     22.33 o 
 -10   6  11      142.20      144.53     42.62 o 
  -8   6  11      381.32      345.67     38.24 o 
  -6   6  11        7.29        1.27     12.74 o 
  -4   6  11      547.40      560.49     42.08 o 
  -2   6  11      825.75      874.31     48.91 o 
   0   6  11       29.11       51.92     19.24 o 
   2   6  11      686.84      733.26     51.48 o 
   4   6  11      117.07      149.70     33.73 o 
   6   6  11       56.88       54.27     29.42 o 
   8   6  11        7.58      -27.06     34.20 o 
  10   6  11       62.33       87.11     48.63 o 
 -19   7  11        2.32       34.51     50.34 o 
 -17   7  11        0.07       -3.26     37.74 o 
 -15   7  11        4.32       25.05     40.75 o 
 -13   7  11        9.16       31.37     30.39 o 
 -11   7  11       16.19       12.33     26.82 o 
  -9   7  11      167.46      179.41     31.65 o 
  -7   7  11        3.73       17.35     16.57 o 
  -5   7  11        1.32       19.71     16.68 o 
  -3   7  11     1262.57     1170.51     62.62 o 
  -1   7  11      326.87      293.15     35.98 o 
   1   7  11        6.23       22.57     18.76 o 
   3   7  11      230.45      264.50     37.59 o 
   5   7  11       80.06       77.01     27.85 o 
   7   7  11      338.16      448.13     59.02 o 
   9   7  11        7.66       15.99     37.52 o 
 -18   8  11       30.46       79.62     73.50 o 
 -16   8  11      759.77      793.69    144.88 o 
 -14   8  11      153.40      205.74     57.16 o 
 -12   8  11      774.02      756.03     88.86 o 
 -10   8  11        0.07       10.14     29.47 o 
  -8   8  11        2.21        0.14     18.50 o 
  -6   8  11      388.43      206.32     93.31 o 
  -4   8  11      131.19      139.41     27.44 o 
  -2   8  11       35.41       34.15     20.80 o 
   0   8  11      162.35      202.51     34.18 o 
   2   8  11      276.12      360.53     43.77 o 
   4   8  11       33.94       79.73     28.70 o 
   6   8  11       16.05        1.47     24.48 o 
   8   8  11       23.94       63.51     46.77 o 
 -17   9  11      128.53      172.76     87.23 o 
 -15   9  11       64.20      119.24     53.22 o 
 -13   9  11      165.28      195.73     55.71 o 
 -11   9  11        3.94       -1.79     31.26 o 
  -9   9  11      560.29      526.34     79.29 o 
  -7   9  11      871.80      792.80     53.91 o 
  -5   9  11     1166.79     1124.37     60.11 o 
  -3   9  11       13.19       28.33     21.38 o 
  -1   9  11        4.69       19.79     20.59 o 
   1   9  11        2.33       22.97     24.03 o 
   3   9  11       92.59       91.46     30.35 o 
   5   9  11       41.92       26.32     26.71 o 
   7   9  11       17.57       48.93     44.72 o 
 -16  10  11      465.53      564.12    134.96 o 
 -14  10  11       95.93      101.04     52.15 o 
 -12  10  11      277.24      341.49     70.37 o 
 -10  10  11      399.42      417.71     75.57 o 
  -8  10  11        3.44       -4.07     23.70 o 
  -6  10  11       69.92       39.36     24.49 o 
  -4  10  11      140.92      165.95     33.11 o 
  -2  10  11       44.14       15.71     24.67 o 
   0  10  11      159.41      169.50     36.45 o 
   2  10  11      100.05       92.57     31.64 o 
   4  10  11       53.34       26.68     30.94 o 
   6  10  11      102.86      114.68     37.20 o 
 -15  11  11       57.74       41.30     48.83 o 
 -13  11  11       44.40       32.20     43.47 o 
 -11  11  11       76.39       50.73     42.42 o 
  -9  11  11        0.34       17.93     38.09 o 
  -7  11  11      350.22      458.44     49.65 o 
  -5  11  11       32.68       58.23     27.25 o 
  -3  11  11      112.51      155.62     35.63 o 
  -1  11  11      114.92      154.78     34.91 o 
   1  11  11        0.01        4.65     26.57 o 
   3  11  11      219.80      235.19     44.34 o 
 -12  12  11       80.36      119.32     60.98 o 
 -10  12  11       66.46       82.01     51.53 o 
  -8  12  11        2.52       19.01     33.35 o 
  -6  12  11       84.80       77.92     30.72 o 
  -4  12  11        0.09       29.32     29.17 o 
  -2  12  11       17.77       12.69     29.35 o 
   0  12  11       86.04      146.41     40.30 o 
   2  12  11      119.10      107.59     39.56 o 
  -9  13  11       12.81       35.48     59.77 o 
  -7  13  11      112.54      136.94     50.47 o 
  -5  13  11       35.50       34.18     34.46 o 
  -3  13  11       90.02      101.13     39.43 o 
  -1  13  11      138.20      161.01     40.72 o 
 -22   0  12        1.50        1.48     65.05 o 
 -20   0  12      145.42      122.50     80.68 o 
 -18   0  12      234.84      252.60     95.25 o 
 -16   0  12      471.14      334.33     92.51 o 
 -14   0  12     2737.69     2518.78    185.86 o 
 -12   0  12      197.52      194.34     41.15 o 
 -10   0  12       99.05      121.89     54.07 o 
  -8   0  12      950.85      878.57     70.22 o 
  -6   0  12     1629.77     1633.45     88.70 o 
  -4   0  12      133.64      168.02     37.32 o 
  -2   0  12     2130.22     1997.80    101.01 o 
   0   0  12     1450.71     1559.06     93.85 o 
   2   0  12        1.34        2.85     25.02 o 
   4   0  12       29.01       89.61     36.81 o 
   6   0  12        3.58       32.35     37.11 o 
   8   0  12      173.15      152.49     86.80 o 
  10   0  12      163.35      283.30     70.59 o 
 -21   1  12        2.01        6.96     50.28 o 
 -19   1  12       40.75       51.53     47.04 o 
 -17   1  12        8.24       39.36     34.72 o 
 -15   1  12      254.28      246.30     71.39 o 
 -13   1  12      291.12      328.05     67.90 o 
 -11   1  12      163.27      144.06     25.25 o 
  -9   1  12        2.48       12.28     13.65 o 
  -7   1  12       73.44       76.41     19.50 o 
  -5   1  12       26.62       47.92     16.97 o 
  -3   1  12       20.19       21.74     15.14 o 
  -1   1  12      210.57      211.24     32.56 o 
   1   1  12      150.42       77.49     32.53 o 
   3   1  12        4.32       18.22     20.81 o 
   5   1  12      206.60      223.46     44.23 o 
   7   1  12        5.01       -9.32     28.23 o 
   9   1  12       76.15       91.03     36.45 o 
 -22   2  12       39.49       66.62     56.07 o 
 -20   2  12       48.47       29.85     44.00 o 
 -18   2  12        3.47      -15.16     32.96 o 
 -16   2  12      257.39      263.44     63.47 o 
 -14   2  12      732.64      845.22     88.05 o 
 -12   2  12      964.71      954.67     60.78 o 
 -10   2  12     7401.50     4859.86   1591.45 o 
  -8   2  12      403.41      414.88     38.60 o 
  -6   2  12     3565.17     3550.91     95.87 o 
  -4   2  12      438.20      441.76     39.75 o 
  -2   2  12      366.10      456.37     40.78 o 
   0   2  12       54.64       29.86     18.22 o 
   2   2  12       32.87       34.90     24.92 o 
   4   2  12       96.90      197.39     50.93 o 
   6   2  12       46.95       65.05     28.66 o 
   8   2  12       12.61       24.69     31.34 o 
  10   2  12        4.06       -2.57     36.54 o 
 -21   3  12      134.59      137.56     67.80 o 
 -19   3  12      317.72      302.69     74.37 o 
 -17   3  12      192.91      164.91     52.99 o 
 -15   3  12      183.88      251.84     58.66 o 
 -13   3  12     1123.11     1062.25     65.91 o 
 -11   3  12      101.17      128.91     25.17 o 
  -9   3  12     1477.13     1246.35     56.51 o 
  -7   3  12        0.82      -12.09     12.90 o 
  -5   3  12      260.69      308.07     33.94 o 
  -3   3  12      797.88      807.51     48.69 o 
  -1   3  12      140.20      170.49     36.21 o 
   1   3  12     1661.31     1587.12     84.27 o 
   3   3  12      863.45      822.26     62.80 o 
   5   3  12        0.77        3.76     22.28 o 
   7   3  12      101.32      120.87     35.65 o 
   9   3  12       51.38       86.56     42.97 o 
 -20   4  12       23.85       36.54     51.43 o 
 -18   4  12      308.22      297.00     80.15 o 
 -16   4  12        3.22       25.68     35.41 o 
 -14   4  12       91.65      135.75     71.81 o 
 -12   4  12      828.49      828.35     61.78 o 
 -10   4  12     1676.28     1702.09     59.36 o 
  -8   4  12      337.72      370.52     34.11 o 
  -6   4  12      713.26      629.24     40.72 o 
  -4   4  12      655.58      578.55     48.53 o 
  -2   4  12        4.73       11.60     15.78 o 
   0   4  12        2.97       16.62     19.41 o 
   2   4  12      642.33      873.50     64.84 o 
   4   4  12      142.05      132.50     33.89 o 
   6   4  12      301.57      427.18     54.42 o 
   8   4  12      284.49      200.20     76.46 o 
  10   4  12       28.03       33.79     45.01 o 
 -21   5  12       88.65      107.27     62.65 o 
 -19   5  12      189.70      178.44     63.73 o 
 -17   5  12      326.92      423.01     78.14 o 
 -15   5  12      895.09      359.44    389.56 o 
 -13   5  12      295.07      288.54     43.59 o 
 -11   5  12     1067.41     1076.18     66.96 o 
  -9   5  12       22.50       20.73     18.13 o 
  -7   5  12      174.18      173.91     29.51 o 
  -5   5  12      160.55      136.02     26.90 o 
  -3   5  12     1771.12     1610.20     72.45 o 
  -1   5  12     1097.20     1054.07     62.86 o 
   1   5  12      567.67      629.86     56.93 o 
   3   5  12      153.68      125.60     32.47 o 
   5   5  12        5.52       -5.90     24.03 o 
   7   5  12       39.79       -1.06     27.96 o 
   9   5  12      140.96      177.74     57.31 o 
 -20   6  12       16.01       27.73     53.68 o 
 -18   6  12       33.47       52.69     48.35 o 
 -16   6  12       10.64       29.89     38.84 o 
 -14   6  12      198.75      276.08     47.42 o 
 -12   6  12       59.82       71.69     34.50 o 
 -10   6  12        0.36        9.29     24.61 o 
  -8   6  12       58.16       54.56     22.88 o 
  -6   6  12      930.56      932.43     55.38 o 
  -4   6  12      225.74      229.93     36.14 o 
  -2   6  12      279.09      297.50     42.09 o 
   0   6  12      348.86      343.33     44.27 o 
   2   6  12        2.72       16.15     21.37 o 
   4   6  12      327.04      291.01     46.98 o 
   6   6  12        0.01      -23.47     26.29 o 
   8   6  12        3.62       -7.86     38.87 o 
 -19   7  12      358.26      442.52    106.02 o 
 -17   7  12       26.71       52.37     46.43 o 
 -15   7  12      519.21      489.56    115.10 o 
 -13   7  12        7.15        5.89     30.88 o 
 -11   7  12       10.95       30.35     30.50 o 
  -9   7  12      474.48      502.75     49.08 o 
  -7   7  12      805.78      796.34     51.15 o 
  -5   7  12      149.05      182.52     28.85 o 
  -3   7  12     1433.59     1313.70     70.37 o 
  -1   7  12      254.79      291.81     42.05 o 
   1   7  12      731.45      704.56     64.50 o 
   3   7  12      290.73      371.87     51.15 o 
   5   7  12       59.30       80.91     34.35 o 
   7   7  12      274.67      204.30     72.59 o 
 -18   8  12      143.67      212.26    104.12 o 
 -16   8  12       19.11       87.86     62.09 o 
 -14   8  12      175.28      209.39     55.36 o 
 -12   8  12      271.36      202.44     53.76 o 
 -10   8  12       22.75       42.88     35.48 o 
  -8   8  12      150.77      212.15     35.83 o 
  -6   8  12      800.25      692.92     52.00 o 
  -4   8  12       65.63       42.72     21.84 o 
  -2   8  12        1.17       -5.51     18.28 o 
   0   8  12      206.61      153.32     37.09 o 
   2   8  12      112.44      135.81     38.34 o 
   4   8  12        0.01        8.13     28.07 o 
   6   8  12       57.65       92.23     39.74 o 
 -17   9  12       24.68       79.20     84.69 o 
 -15   9  12      125.42      255.38     64.91 o 
 -13   9  12       10.82       13.90     37.55 o 
 -11   9  12      384.67      434.32     76.33 o 
  -9   9  12       10.98       31.89     34.37 o 
  -7   9  12      718.80      659.52     52.75 o 
  -5   9  12     1198.34     1266.24     70.02 o 
  -3   9  12      272.14      277.21     39.41 o 
  -1   9  12      848.86      975.77     66.61 o 
   1   9  12       22.61       48.06     31.66 o 
   3   9  12       42.85       22.39     32.48 o 
   5   9  12        7.17        7.18     34.77 o 
 -16  10  12      165.18      110.46     91.45 o 
 -14  10  12       18.72       25.14     41.80 o 
 -12  10  12      202.80      178.60     56.83 o 
 -10  10  12       54.41       -7.65     33.26 o 
  -8  10  12       36.21       50.49     32.98 o 
  -6  10  12      141.29      119.27     29.31 o 
  -4  10  12       11.19        6.33     25.45 o 
  -2  10  12        9.20       10.96     25.99 o 
   0  10  12        7.61       17.07     26.76 o 
   2  10  12        9.98        9.46     32.12 o 
   4  10  12       18.16       10.50     35.53 o 
 -13  11  12       86.27       78.61     52.82 o 
 -11  11  12      162.16      186.89     61.50 o 
  -9  11  12        3.93       -6.27     36.17 o 
  -7  11  12       31.40       77.42     29.27 o 
  -5  11  12       49.32      107.38     33.43 o 
  -3  11  12       18.95        7.04     26.92 o 
  -1  11  12      235.19      306.41     47.55 o 
   1  11  12       71.54       84.65     35.82 o 
   3  11  12       89.72      130.77     40.19 o 
 -12  12  12      229.55      252.00     83.85 o 
 -10  12  12      288.37      334.31     75.39 o 
  -8  12  12        6.63       16.38     35.03 o 
  -6  12  12      110.16      137.50     37.30 o 
  -4  12  12      287.44      271.39     46.98 o 
  -2  12  12        1.20       12.08     32.79 o 
   0  12  12      100.98       98.80     36.17 o 
 -21   1  13       21.09       13.83     51.48 o 
 -19   1  13      117.40      100.07     53.39 o 
 -17   1  13       47.54       85.51     45.87 o 
 -15   1  13     2183.51     1981.32    121.15 o 
 -13   1  13       59.07       96.34     48.79 o 
 -11   1  13     4773.97     4596.59    168.09 o 
  -9   1  13     2990.15     2372.04    378.33 o 
  -7   1  13     1486.66     1483.64     63.85 o 
  -5   1  13      950.21      851.69     51.28 o 
  -3   1  13        1.30       -5.73     13.43 o 
  -1   1  13      879.82      639.10    201.29 o 
   1   1  13     1024.48      899.68     69.81 o 
   3   1  13       38.27       75.67     33.38 o 
   5   1  13      102.36      109.86     40.43 o 
   7   1  13      221.50      271.75     48.34 o 
   9   1  13       27.51       31.96     42.13 o 
 -22   2  13       10.26       14.43     48.23 o 
 -20   2  13       32.82       28.69     48.62 o 
 -18   2  13       17.49       25.11     45.51 o 
 -16   2  13       20.93       14.57     34.21 o 
 -14   2  13        6.04        6.95     28.52 o 
 -12   2  13       75.65      116.19     31.43 o 
 -10   2  13      590.45      610.89     47.83 o 
  -8   2  13       71.14       73.36     22.32 o 
  -6   2  13     1693.75     1464.27     63.93 o 
  -4   2  13      178.98      166.85     28.27 o 
  -2   2  13       38.24       41.21     18.34 o 
   0   2  13      385.52      364.07     51.16 o 
   2   2  13      534.23      525.56     62.51 o 
   4   2  13      127.77      206.55     53.33 o 
   6   2  13       35.18       53.84     31.88 o 
   8   2  13      120.20      161.44     42.81 o 
 -21   3  13       11.74       47.57     55.85 o 
 -19   3  13      271.58      322.19     75.09 o 
 -17   3  13      344.24      305.54     86.28 o 
 -15   3  13      149.91      191.32     53.90 o 
 -13   3  13      822.37      668.99    146.03 o 
 -11   3  13     1152.83     1096.39     56.06 o 
  -9   3  13       52.30       51.21     19.72 o 
  -7   3  13      321.54      309.10     36.66 o 
  -5   3  13      878.88      870.11     51.73 o 
  -3   3  13       21.47       40.42     21.38 o 
  -1   3  13      185.04      202.10     40.66 o 
   1   3  13        6.42       12.89     22.07 o 
   3   3  13      181.23      178.58     36.07 o 
   5   3  13       51.88       45.17     28.98 o 
   7   3  13       28.10       28.11     31.68 o 
   9   3  13       25.52       35.23     45.14 o 
 -20   4  13        7.94       53.93     54.35 o 
 -18   4  13        9.68        2.31     39.42 o 
 -16   4  13       16.38       40.25     38.44 o 
 -14   4  13      212.98      110.46     47.56 o 
 -12   4  13      355.66      276.65     44.76 o 
 -10   4  13      158.20      182.58     27.97 o 
  -8   4  13      381.71      362.25     35.81 o 
  -6   4  13      432.44      436.56     45.08 o 
  -4   4  13        0.24       -5.68     15.24 o 
  -2   4  13      110.80      117.87     29.72 o 
   0   4  13      160.64      185.68     34.57 o 
   2   4  13      158.24      148.39     34.71 o 
   4   4  13        7.97       17.18     25.40 o 
   6   4  13        4.18       -5.21     27.32 o 
   8   4  13      139.91       73.79     51.52 o 
 -21   5  13       47.30       34.98     55.42 o 
 -19   5  13        1.95       34.68     48.89 o 
 -17   5  13      102.83      199.06     59.08 o 
 -15   5  13       26.67       67.70     41.13 o 
 -13   5  13       30.82       54.98     29.10 o 
 -11   5  13      175.00      208.51     48.89 o 
  -9   5  13       85.35       94.21     24.88 o 
  -7   5  13       98.51       55.45     20.88 o 
  -5   5  13       68.67       74.50     24.92 o 
  -3   5  13       41.00       41.36     21.29 o 
  -1   5  13       87.10       93.55     31.95 o 
   1   5  13      200.78      252.51     42.19 o 
   3   5  13      184.16      209.42     40.99 o 
   5   5  13        1.01       -6.73     26.23 o 
   7   5  13      121.07      114.20     43.98 o 
 -20   6  13        3.06      -17.26     52.21 o 
 -18   6  13      102.31       95.77     62.94 o 
 -16   6  13        1.95       22.70     38.83 o 
 -14   6  13      259.98      310.88     61.28 o 
 -12   6  13      320.62      295.13     60.31 o 
 -10   6  13      109.82      118.82     44.44 o 
  -8   6  13       69.70       81.69     25.38 o 
  -6   6  13       84.11       76.15     24.66 o 
  -4   6  13      167.34      135.24     30.38 o 
  -2   6  13     2314.96     2235.64     92.25 o 
   0   6  13      132.46      142.03     34.50 o 
   2   6  13      438.23      425.30     54.78 o 
   4   6  13       75.89       54.01     33.16 o 
   6   6  13       39.43       45.85     37.84 o 
 -19   7  13       43.33       51.96     77.72 o 
 -17   7  13        7.92      -19.22     54.91 o 
 -15   7  13        0.68      -28.51     52.80 o 
 -13   7  13      429.08      484.32     78.01 o 
 -11   7  13      210.33      296.29     63.32 o 
  -9   7  13       83.44      101.50     29.22 o 
  -7   7  13      126.47       85.34     30.70 o 
  -5   7  13      233.64      206.57     37.49 o 
  -3   7  13        2.22      -13.82     20.13 o 
  -1   7  13        6.07       12.58     24.45 o 
   1   7  13       40.67       46.75     29.06 o 
   3   7  13      201.93      162.68     42.05 o 
   5   7  13        7.33       -5.29     32.39 o 
 -18   8  13      545.83      593.05    146.57 o 
 -16   8  13       26.11       74.55     73.08 o 
 -14   8  13      157.45      244.86     64.08 o 
 -12   8  13       37.39       -6.08     31.46 o 
 -10   8  13      208.01      186.68     55.91 o 
  -8   8  13        0.17       26.84     24.69 o 
  -6   8  13      341.01      375.88     48.73 o 
  -4   8  13      130.21      157.57     39.26 o 
  -2   8  13      365.83      338.98     50.07 o 
   0   8  13      280.22      290.63     47.62 o 
   2   8  13       27.73       46.77     30.79 o 
   4   8  13       94.38       83.15     41.75 o 
 -17   9  13       81.61       72.02     90.82 o 
 -15   9  13       66.52       79.90     51.60 o 
 -13   9  13        1.11       22.72     38.81 o 
 -11   9  13      167.32      173.65     56.17 o 
  -9   9  13       52.57       48.79     37.04 o 
  -7   9  13      729.29      457.19    110.51 o 
  -5   9  13        1.55       -5.01     23.43 o 
  -3   9  13       19.17       58.56     32.47 o 
  -1   9  13       98.15       93.05     35.48 o 
   1   9  13        3.80      -13.94     29.02 o 
   3   9  13       47.34       41.39     38.30 o 
 -14  10  13       47.72       90.00     51.95 o 
 -12  10  13       35.06       66.90     49.32 o 
 -10  10  13      223.61      237.14     62.12 o 
  -8  10  13      216.03      240.18     66.63 o 
  -6  10  13      701.37      718.95     68.77 o 
  -4  10  13      799.43      942.84     78.70 o 
  -2  10  13      745.71      836.66     76.49 o 
   0  10  13      202.29      211.82     49.02 o 
   2  10  13       45.33       41.60     36.65 o 
 -13  11  13       32.76       59.83     54.97 o 
 -11  11  13       55.60       66.83     54.20 o 
  -9  11  13        2.63       -0.32     41.38 o 
  -7  11  13      115.15      123.08     40.09 o 
  -5  11  13        1.71        3.67     33.71 o 
  -3  11  13      137.55      125.11     43.35 o 
  -1  11  13        1.39        5.94     34.44 o 
 -10  12  13       49.18       67.06     53.31 o 
  -8  12  13       56.70      101.45     47.17 o 
  -6  12  13      103.70      115.99     43.86 o 
  -4  12  13       36.14       48.84     37.53 o 
 -20   0  14        0.71       -1.48     69.91 o 
 -18   0  14      279.16      298.00    105.18 o 
 -16   0  14        3.06      -15.84     48.58 o 
 -14   0  14     1283.00     1373.44    145.09 o 
 -12   0  14      568.52      466.28     64.74 o 
 -10   0  14     2284.86     2197.61    113.75 o 
  -8   0  14     1261.52     1290.48     88.33 o 
  -6   0  14       82.28       23.19     40.13 o 
  -4   0  14      141.61      152.86     40.77 o 
  -2   0  14       42.31       36.63     27.98 o 
   0   0  14      452.70      533.87     72.49 o 
   2   0  14       16.42       22.65     37.29 o 
   4   0  14       73.91      114.05     78.14 o 
   6   0  14      165.09      184.59     94.20 o 
   8   0  14        9.59       40.76     73.50 o 
 -21   1  14       66.71       93.40     59.87 o 
 -19   1  14       17.04       -3.27     44.28 o 
 -17   1  14       73.12      128.49     49.17 o 
 -15   1  14      462.20      474.53     76.75 o 
 -13   1  14      309.07      365.67     65.25 o 
 -11   1  14       10.41        4.18     17.99 o 
  -9   1  14      760.63      463.93    164.73 o 
  -7   1  14     3968.87     3725.99    158.00 o 
  -5   1  14       19.38       17.31     18.92 o 
  -3   1  14       17.99       45.86     20.88 o 
  -1   1  14       20.53       15.08     19.53 o 
   1   1  14       34.33       14.26     27.72 o 
   3   1  14        4.91       -4.51     27.35 o 
   5   1  14       25.70       28.19     35.10 o 
   7   1  14        1.51       11.38     38.97 o 
 -20   2  14        7.70        6.40     42.39 o 
 -18   2  14      374.58      438.24     81.46 o 
 -16   2  14       11.37       39.62     38.76 o 
 -14   2  14      187.76      267.03     56.76 o 
 -12   2  14       86.87       76.64     30.28 o 
 -10   2  14       30.75       50.91     23.06 o 
  -8   2  14      102.55      122.60     27.30 o 
  -6   2  14       78.34      106.26     25.78 o 
  -4   2  14      675.59      745.74     54.11 o 
  -2   2  14        0.30        6.13     22.15 o 
   0   2  14      584.97      610.60     66.51 o 
   2   2  14       18.78       23.52     28.27 o 
   4   2  14      136.81      139.06     43.54 o 
   6   2  14        0.18      -11.49     29.92 o 
   8   2  14      118.43      148.58     53.50 o 
 -21   3  14       97.06      146.23     64.53 o 
 -19   3  14        4.35      -46.05     40.11 o 
 -17   3  14      285.81      294.78     71.31 o 
 -15   3  14        0.33       16.45     38.16 o 
 -13   3  14       14.43       20.84     26.15 o 
 -11   3  14      145.52      191.42     31.67 o 
  -9   3  14     1124.69     1034.25     57.94 o 
  -7   3  14      450.40      423.75     43.27 o 
  -5   3  14      168.12      146.55     35.10 o 
  -3   3  14       13.38       20.26     23.45 o 
  -1   3  14        7.67        4.07     24.00 o 
   1   3  14        4.49       14.06     26.20 o 
   3   3  14      123.58      146.69     37.55 o 
   5   3  14       16.23       -1.97     30.98 o 
   7   3  14        8.54       -7.73     34.46 o 
 -20   4  14       88.73      165.90     69.44 o 
 -18   4  14      214.17      250.47     66.79 o 
 -16   4  14       90.37      202.18     56.28 o 
 -14   4  14      844.34      867.55    120.81 o 
 -12   4  14      204.36      293.32     46.58 o 
 -10   4  14       47.26       68.37     20.50 o 
  -8   4  14      719.74      630.40     82.15 o 
  -6   4  14      200.27      226.32     36.42 o 
  -4   4  14     1081.51     1164.50     70.25 o 
  -2   4  14      691.77      708.18     60.22 o 
   0   4  14       19.60       61.25     26.77 o 
   2   4  14       20.21        1.88     25.23 o 
   4   4  14       18.06       39.16     30.19 o 
   6   4  14       86.28       78.27     40.90 o 
 -19   5  14        6.52       -0.42     53.10 o 
 -17   5  14       32.74       80.00     47.22 o 
 -15   5  14        9.18       15.70     36.58 o 
 -13   5  14      130.01      199.50     51.24 o 
 -11   5  14       28.03       78.78     35.47 o 
  -9   5  14        4.24        6.69     19.07 o 
  -7   5  14        2.49      -13.59     18.83 o 
  -5   5  14        5.14       17.28     21.07 o 
  -3   5  14      676.96      617.55     58.30 o 
  -1   5  14      102.19      141.64     34.80 o 
   1   5  14       74.72       63.81     31.66 o 
   3   5  14       26.65       44.13     31.38 o 
   5   5  14      485.33      558.40     69.17 o 
 -18   6  14       23.60       16.29     49.90 o 
 -16   6  14        0.02      -15.63     47.52 o 
 -14   6  14        4.69       21.85     34.46 o 
 -12   6  14      195.42      228.99     57.00 o 
 -10   6  14        9.27       13.86     33.16 o 
  -8   6  14      100.94       95.52     27.79 o 
  -6   6  14       17.88       40.51     22.08 o 
  -4   6  14      155.40      155.88     34.28 o 
  -2   6  14        2.86        0.08     22.46 o 
   0   6  14      137.02      165.82     39.63 o 
   2   6  14      104.80      137.11     39.68 o 
   4   6  14      150.34      113.38     40.98 o 
   6   6  14       32.90       53.73     37.40 o 
 -17   7  14      507.11      567.28    138.34 o 
 -15   7  14        4.79       37.17     66.11 o 
 -13   7  14      130.36      118.75     49.60 o 
 -11   7  14        0.07       12.75     32.94 o 
  -9   7  14      698.84      692.02     61.19 o 
  -7   7  14       51.14       53.12     25.71 o 
  -5   7  14        0.09        3.76     21.50 o 
  -3   7  14       37.59       49.01     28.31 o 
  -1   7  14       29.03       35.99     32.53 o 
   1   7  14      156.89      230.62     45.62 o 
   3   7  14      147.26      168.95     46.90 o 
   5   7  14        1.18       11.53     33.85 o 
 -16   8  14      192.76      284.06    108.35 o 
 -14   8  14      173.70      156.08     56.67 o 
 -12   8  14       34.95       25.85     35.45 o 
 -10   8  14       85.83      104.91     48.15 o 
  -8   8  14       70.99       42.51     28.62 o 
  -6   8  14        5.43        4.23     24.67 o 
  -4   8  14        5.06        1.06     26.66 o 
  -2   8  14       11.87       17.98     29.66 o 
   0   8  14        7.30       23.64     31.53 o 
   2   8  14       20.09      -12.04     32.25 o 
   4   8  14       12.34       12.68     33.64 o 
 -15   9  14       76.24      122.00     58.25 o 
 -13   9  14      241.04      263.75     76.56 o 
 -11   9  14        1.07       39.68     41.03 o 
  -9   9  14      497.39      588.94     91.50 o 
  -7   9  14       26.21      -33.15     22.91 o 
  -5   9  14       80.43       82.52     34.03 o 
  -3   9  14        6.10       26.12     29.37 o 
  -1   9  14       61.74       48.53     35.38 o 
   1   9  14       21.49       13.82     33.56 o 
 -14  10  14      321.31      368.32     85.87 o 
 -12  10  14        9.35       12.13     45.98 o 
 -10  10  14       60.49       50.29     47.43 o 
  -8  10  14        3.22        7.91     38.85 o 
  -6  10  14        9.55       38.54     32.85 o 
  -4  10  14       25.94       44.37     34.59 o 
  -2  10  14      131.52      155.23     46.39 o 
   0  10  14        0.87       36.11     34.91 o 
 -11  11  14       15.60      -17.15     71.07 o 
  -9  11  14      191.98      154.49     69.62 o 
  -7  11  14      211.52      190.86     70.11 o 
  -5  11  14       92.61      121.35     43.33 o 
  -3  11  14        9.57       -1.65     33.53 o 
 -21   1  15       86.76      125.96     56.23 o 
 -19   1  15        3.22      -16.49     45.61 o 
 -17   1  15       30.92       75.31     50.73 o 
 -15   1  15       69.23       47.15     38.06 o 
 -13   1  15      116.75      221.25     52.29 o 
 -11   1  15       21.89       41.43     21.08 o 
  -9   1  15      452.97      441.83     46.58 o 
  -7   1  15     3824.32     3831.32    141.02 o 
  -5   1  15      316.34      353.46     43.49 o 
  -3   1  15     1348.27      962.50    333.79 o 
  -1   1  15        2.24       29.58     25.95 o 
   1   1  15      340.18      344.75     56.04 o 
   3   1  15        7.43       10.57     33.37 o 
   5   1  15        4.98       22.39     68.85 o 
 -20   2  15       66.23       63.31     54.16 o 
 -18   2  15       59.90      103.34     54.29 o 
 -16   2  15      174.79      202.41     59.73 o 
 -14   2  15       69.63       72.24     42.98 o 
 -12   2  15     1357.57      903.60    444.07 o 
 -10   2  15      204.14      263.25     38.73 o 
  -8   2  15      106.89      129.35     30.17 o 
  -6   2  15      222.37      285.43     39.85 o 
  -4   2  15       55.33       43.64     27.14 o 
  -2   2  15      199.07      240.87     45.15 o 
   0   2  15       48.04       54.97     33.31 o 
   2   2  15        1.89        9.97     32.97 o 
   4   2  15        3.75       -8.97     28.94 o 
   6   2  15        8.58       42.10     37.26 o 
 -19   3  15        5.73      -18.53     56.71 o 
 -17   3  15      103.62      209.00     63.68 o 
 -15   3  15        0.69       25.88     47.73 o 
 -13   3  15       31.39       67.15     30.59 o 
 -11   3  15      186.07      192.78     35.14 o 
  -9   3  15      506.58      535.33     51.54 o 
  -7   3  15      390.08      479.73     58.97 o 
  -5   3  15      696.74      687.90     69.87 o 
  -3   3  15      960.47      943.70     80.33 o 
  -1   3  15       74.47       88.42     45.18 o 
   1   3  15      100.16      118.39     35.91 o 
   3   3  15        0.37        0.35     27.03 o 
   5   3  15        0.94        9.38     34.30 o 
 -20   4  15       44.15       69.64     58.79 o 
 -18   4  15       85.86      102.28     57.97 o 
 -16   4  15      558.89      246.88    274.77 o 
 -14   4  15       14.64       29.42     39.75 o 
 -12   4  15      767.96      854.08     74.09 o 
 -10   4  15      879.39      918.51     62.77 o 
  -8   4  15       99.48       81.09     28.15 o 
  -6   4  15        9.49      -13.38     17.68 o 
  -4   4  15        5.55       16.91     21.26 o 
  -2   4  15       12.58       40.02     27.36 o 
   0   4  15       82.14       83.79     33.09 o 
   2   4  15      151.84      102.48     36.33 o 
   4   4  15       44.10       39.37     37.11 o 
 -19   5  15       17.33       50.85     53.01 o 
 -17   5  15       37.57       64.75     48.22 o 
 -15   5  15       86.44      108.98     72.44 o 
 -13   5  15       82.10      100.42     45.34 o 
 -11   5  15      233.10      244.04     58.52 o 
  -9   5  15      371.13      345.85     45.72 o 
  -7   5  15       10.59       13.11     22.26 o 
  -5   5  15       66.56       43.21     25.40 o 
  -3   5  15      511.98      522.67     57.61 o 
  -1   5  15        0.73       -1.94     24.97 o 
   1   5  15      199.97      199.26     45.69 o 
   3   5  15        9.11       15.39     32.73 o 
   5   5  15       48.94       57.18     40.89 o 
 -18   6  15      221.37      334.33    122.29 o 
 -16   6  15      359.14      334.96    108.35 o 
 -14   6  15        3.68       43.28     39.41 o 
 -12   6  15      278.08      361.80     73.66 o 
 -10   6  15       22.72      -18.46     29.39 o 
  -8   6  15      256.32      176.09     48.07 o 
  -6   6  15       79.46       84.22     28.92 o 
  -4   6  15        4.22        2.65     23.76 o 
  -2   6  15        0.05       14.05     27.74 o 
   0   6  15      231.22      242.37     48.16 o 
   2   6  15       77.60       85.45     38.72 o 
   4   6  15       59.26       71.65     38.45 o 
 -17   7  15       96.85      127.78     98.00 o 
 -15   7  15      190.61      265.90    104.12 o 
 -13   7  15      109.90      172.53     75.19 o 
 -11   7  15      315.74      343.60     70.94 o 
  -9   7  15        0.33      -23.11     23.57 o 
  -7   7  15       13.54      -16.93     22.64 o 
  -5   7  15        1.18        5.16     25.46 o 
  -3   7  15       17.56      -11.79     28.35 o 
  -1   7  15       53.69       39.63     33.11 o 
   1   7  15       23.44       35.75     35.17 o 
   3   7  15        0.04       14.35     32.94 o 
 -16   8  15      560.62      658.52    153.97 o 
 -14   8  15       86.71       34.57     44.23 o 
 -12   8  15      138.53      229.51     62.96 o 
 -10   8  15       15.52       32.52     42.25 o 
  -8   8  15      222.37      229.45     43.47 o 
  -6   8  15       26.87       39.11     27.41 o 
  -4   8  15      193.96      201.72     44.40 o 
  -2   8  15        1.16        5.94     29.05 o 
   0   8  15       63.62       44.59     39.05 o 
   2   8  15       73.60      106.51     39.32 o 
 -15   9  15      285.50      301.78     76.81 o 
 -13   9  15       84.12       98.96     56.53 o 
 -11   9  15       55.57       75.10     49.37 o 
  -9   9  15      183.72      193.95     59.50 o 
  -7   9  15        2.60       27.56     31.56 o 
  -5   9  15      147.15       79.74     36.49 o 
  -3   9  15      147.59      154.57     44.76 o 
  -1   9  15       14.08        1.87     34.44 o 
 -12  10  15      190.25      287.95     78.81 o 
 -10  10  15        4.29       -8.57     44.30 o 
  -8  10  15       57.57      154.99     60.95 o 
  -6  10  15      101.33       95.99     41.74 o 
  -4  10  15       30.54       35.49     36.21 o 
  -2  10  15       56.60      103.87     39.66 o 
 -20   0  16      342.35      305.40    108.35 o 
 -18   0  16      200.00      313.63    110.46 o 
 -16   0  16        6.63       55.33     65.05 o 
 -14   0  16        3.54       31.68     55.55 o 
 -12   0  16      184.05      237.61     53.31 o 
 -10   0  16     1282.86     1201.28     94.68 o 
  -8   0  16     2794.18     1678.02    996.97 o 
  -6   0  16      326.21      458.87     72.26 o 
  -4   0  16     3795.83     3708.63    164.95 o 
  -2   0  16      488.36      454.48     74.10 o 
   0   0  16      116.00       19.64     58.71 o 
   2   0  16      164.95      333.70    108.56 o 
   4   0  16       40.92       76.24     79.20 o 
 -19   1  16       25.22        7.25     50.82 o 
 -17   1  16      130.40      138.80     61.04 o 
 -15   1  16       80.63       98.77     50.92 o 
 -13   1  16        3.46      -11.49     33.36 o 
 -11   1  16      488.45      463.96     51.21 o 
  -9   1  16      606.55      570.62     54.44 o 
  -7   1  16      165.94      150.65     32.93 o 
  -5   1  16        2.16       26.07     23.27 o 
  -3   1  16      139.17       80.28     44.25 o 
  -1   1  16       88.16       86.67     37.28 o 
   1   1  16        5.54       18.77     33.99 o 
   3   1  16        5.88       17.49     50.73 o 
   5   1  16        1.10       35.78     50.92 o 
 -20   2  16        8.88       19.18     53.32 o 
 -18   2  16        0.30       16.26     46.39 o 
 -16   2  16       37.70       63.52     46.46 o 
 -14   2  16      139.22      250.44     60.11 o 
 -12   2  16      189.40      208.64     51.96 o 
 -10   2  16       95.51       96.42     30.49 o 
  -8   2  16      532.39      556.17     54.31 o 
  -6   2  16       19.59       13.90     26.76 o 
  -4   2  16      157.36      145.37     40.23 o 
  -2   2  16      247.72      291.76     52.52 o 
   0   2  16      112.88      155.61     67.96 o 
   2   2  16       89.80       47.32     47.93 o 
   4   2  16        2.25       -6.12     33.30 o 
 -19   3  16        5.09       44.57     51.25 o 
 -17   3  16      153.39      163.04     63.14 o 
 -15   3  16       99.12       72.32     86.91 o 
 -13   3  16      366.70      372.25     56.56 o 
 -11   3  16      405.10      435.94     50.53 o 
  -9   3  16       12.01       10.33     24.93 o 
  -7   3  16      138.40      203.88     44.31 o 
  -5   3  16       66.69       94.80     34.41 o 
  -3   3  16      166.02      189.14     44.88 o 
  -1   3  16       26.50       67.48     44.20 o 
   1   3  16       56.05       52.83     33.59 o 
   3   3  16       23.54       58.73     39.64 o 
 -18   4  16        2.11       35.36     51.47 o 
 -16   4  16       18.97       33.72     47.17 o 
 -14   4  16        0.26       -9.08     52.59 o 
 -12   4  16      245.81      254.53     62.14 o 
 -10   4  16      578.03      668.04     60.38 o 
  -8   4  16       46.75       71.91     29.39 o 
  -6   4  16      128.37      162.53     35.45 o 
  -4   4  16      180.65      213.94     41.97 o 
  -2   4  16      107.33      106.86     36.30 o 
   0   4  16       13.80       57.04     33.21 o 
   2   4  16       14.01       22.41     34.45 o 
   4   4  16       52.02       69.48     40.22 o 
 -19   5  16       97.05      107.26     62.41 o 
 -17   5  16      197.27      200.85     99.90 o 
 -15   5  16      394.49      457.04    122.92 o 
 -13   5  16        9.70       56.08     40.93 o 
 -11   5  16     1108.35     1030.69    106.52 o 
  -9   5  16        2.56       13.99     26.28 o 
  -7   5  16      362.34      351.80     50.19 o 
  -5   5  16      377.27      399.48     52.59 o 
  -3   5  16       11.95       26.20     30.25 o 
  -1   5  16        8.99        4.17     29.28 o 
   1   5  16       35.95       54.59     36.58 o 
   3   5  16      123.19      161.85     48.81 o 
 -18   6  16        2.63       28.51     72.65 o 
 -16   6  16       59.53       68.22     77.72 o 
 -14   6  16       77.72       53.54     43.72 o 
 -12   6  16      279.48      301.55     72.97 o 
 -10   6  16      476.64      449.57     80.87 o 
  -8   6  16        1.59       19.00     27.25 o 
  -6   6  16      460.15      553.75     62.38 o 
  -4   6  16      154.99      166.04     40.72 o 
  -2   6  16        6.24      -10.71     29.03 o 
   0   6  16      137.04      164.69     47.43 o 
   2   6  16       56.21       85.96     39.18 o 
 -17   7  16      185.14      175.93    105.18 o 
 -15   7  16      555.56      554.40    139.81 o 
 -13   7  16      111.39      190.29     62.40 o 
 -11   7  16      170.02      244.51     64.19 o 
  -9   7  16        0.12       -0.28     25.94 o 
  -7   7  16       90.34      134.37     38.06 o 
  -5   7  16       15.27       40.99     30.97 o 
  -3   7  16       49.07       11.25     31.41 o 
  -1   7  16       10.02       37.98     35.87 o 
   1   7  16      279.59      239.49     49.80 o 
 -14   8  16        5.08       16.65     47.38 o 
 -12   8  16       38.81       33.96     47.64 o 
 -10   8  16      205.84      175.57     61.22 o 
  -8   8  16       13.63       -7.07     26.14 o 
  -6   8  16      180.53      191.43     45.83 o 
  -4   8  16      261.04      258.83     51.06 o 
  -2   8  16        0.17       18.74     32.60 o 
   0   8  16        1.53        6.84     31.06 o 
 -13   9  16       12.64       31.39     53.01 o 
 -11   9  16       38.67        1.08     49.41 o 
  -9   9  16        8.27       28.31     45.20 o 
  -7   9  16        0.27        0.18     32.97 o 
  -5   9  16       27.69       32.82     36.92 o 
  -3   9  16      122.74      160.25     42.80 o 
  -8  10  16      139.96      149.19     66.47 o 
 -19   1  17       18.15       -1.38     51.48 o 
 -17   1  17      136.84      196.06     67.53 o 
 -15   1  17      145.83      102.32     53.69 o 
 -13   1  17       68.61      108.22     48.62 o 
 -11   1  17      311.08      196.60     68.50 o 
  -9   1  17       13.76       49.91     26.55 o 
  -7   1  17      199.16      260.70     41.44 o 
  -5   1  17       85.52       37.03     29.73 o 
  -3   1  17        0.04      -27.39     26.44 o 
  -1   1  17       32.71       52.03     36.57 o 
   1   1  17       18.52       31.40     48.27 o 
   3   1  17        4.05       30.27     46.97 o 
 -18   2  17       36.25       85.66     55.27 o 
 -16   2  17      206.05      272.68     72.13 o 
 -14   2  17       11.00       22.95     44.13 o 
 -12   2  17       14.91       20.64     31.75 o 
 -10   2  17       95.94       95.54     32.34 o 
  -8   2  17       39.44       57.91     32.02 o 
  -6   2  17      103.60      104.80     36.88 o 
  -4   2  17        0.32       33.03     31.81 o 
  -2   2  17       74.36       96.62     39.60 o 
   0   2  17        1.97       34.90     41.09 o 
   2   2  17       34.23       48.54     42.20 o 
 -19   3  17       77.89       80.65     61.57 o 
 -17   3  17        5.00       12.47     48.23 o 
 -15   3  17      149.57      137.56     54.88 o 
 -13   3  17       67.38       79.72     45.43 o 
 -11   3  17      192.78      211.09     47.79 o 
  -9   3  17        0.57       31.12     31.47 o 
  -7   3  17        4.95      -13.51     26.24 o 
  -5   3  17        9.31       40.10     31.89 o 
  -3   3  17      179.76      181.41     46.54 o 
  -1   3  17       23.11       51.96     34.89 o 
   1   3  17        2.64        0.64     34.12 o 
 -18   4  17       49.33       -1.48     50.01 o 
 -16   4  17       96.03       80.04     80.26 o 
 -14   4  17       66.30      148.26     82.58 o 
 -12   4  17      128.62      138.65     54.85 o 
 -10   4  17       67.90       85.77     32.17 o 
  -8   4  17        0.21       -7.81     24.44 o 
  -6   4  17      295.97      373.48     52.52 o 
  -4   4  17       81.15      118.41     38.28 o 
  -2   4  17       20.79       66.44     35.65 o 
   0   4  17       16.53       31.63     33.33 o 
   2   4  17        0.12        3.98     35.03 o 
 -17   5  17       68.57      115.10     76.67 o 
 -15   5  17       38.59       45.83     77.09 o 
 -13   5  17        2.83      -11.09     38.23 o 
 -11   5  17      191.98      176.74     56.65 o 
  -9   5  17       29.16       27.93     29.36 o 
  -7   5  17      332.75      451.46     57.41 o 
  -5   5  17      145.77      176.86     41.02 o 
  -3   5  17       12.96       12.92     31.54 o 
  -1   5  17       22.82       46.77     37.16 o 
   1   5  17        4.98       11.77     35.26 o 
 -16   6  17      285.37      419.66    129.47 o 
 -14   6  17       64.02      109.29     51.09 o 
 -12   6  17       58.41       64.14     46.92 o 
 -10   6  17       22.04       23.78     40.80 o 
  -8   6  17       44.69       66.30     34.26 o 
  -6   6  17       19.64       61.01     34.87 o 
  -4   6  17        0.94       11.94     31.76 o 
  -2   6  17       21.33       59.58     38.19 o 
   0   6  17       32.87       30.33     32.81 o 
 -15   7  17       39.26       19.64     73.92 o 
 -13   7  17       47.32       77.73     55.37 o 
 -11   7  17       34.92       33.29     46.72 o 
  -9   7  17       10.70       -1.94     32.77 o 
  -7   7  17       93.10       84.43     38.76 o 
  -5   7  17      217.24      173.76     46.01 o 
  -3   7  17       16.60       14.03     33.04 o 
 -12   8  17       26.28       22.28     49.35 o 
 -10   8  17      195.77      218.10     72.23 o 
  -8   8  17       38.03       62.65     40.51 o 
  -6   8  17       41.69       67.07     35.64 o 
  -4   8  17       19.33       23.79     33.07 o 
 -18   0  18      492.80      522.93    140.66 o 
 -16   0  18      122.07      171.71     93.98 o 
 -14   0  18      174.42      135.17     85.54 o 
 -12   0  18       32.19        0.61     38.71 o 
 -10   0  18       72.00      100.01     46.30 o 
  -8   0  18      218.27      271.93     64.03 o 
  -6   0  18       61.32       12.75     39.60 o 
  -4   0  18      559.08      689.78    146.57 o 
  -2   0  18       14.13       68.64     80.68 o 
   0   0  18      451.84      400.65    119.12 o 
 -17   1  18        6.40       20.82     52.53 o 
 -15   1  18        2.80       -5.59     43.84 o 
 -13   1  18        6.48        8.79     43.05 o 
 -11   1  18      113.56      129.48     36.64 o 
  -9   1  18        0.81       17.42     28.63 o 
  -7   1  18       92.61      113.88     41.87 o 
  -5   1  18       87.68       76.77     35.65 o 
  -3   1  18      109.00      157.49     48.64 o 
  -1   1  18      108.75      114.57     59.01 o 
   1   1  18        4.86       26.38     53.53 o 
 -18   2  18      206.52      285.06     81.48 o 
 -16   2  18       23.33       36.65     52.39 o 
 -14   2  18       63.11       18.60     46.05 o 
 -12   2  18       38.98       15.39     41.63 o 
 -10   2  18      507.14      626.38     74.60 o 
  -8   2  18       46.79       63.33     37.22 o 
  -6   2  18      204.51      180.18     58.54 o 
  -4   2  18      180.61      231.23     52.93 o 
  -2   2  18       14.39       14.75     38.22 o 
   0   2  18      127.46       29.64     39.54 o 
 -17   3  18        0.85       32.51     49.25 o 
 -15   3  18      128.16      306.66    120.17 o 
 -13   3  18       95.24       71.83     48.65 o 
 -11   3  18        7.82       93.76     38.00 o 
  -9   3  18        0.76        4.01     29.88 o 
  -7   3  18        9.65        8.45     32.66 o 
  -5   3  18       22.59       37.25     35.59 o 
  -3   3  18        0.03      -12.22     42.79 o 
  -1   3  18        0.85       10.12     32.60 o 
 -16   4  18       25.10       19.85     57.66 o 
 -14   4  18      121.92      222.82    107.08 o 
 -12   4  18       15.73       12.07     43.89 o 
 -10   4  18        1.29       18.35     27.87 o 
  -8   4  18       43.86       72.62     33.67 o 
  -6   4  18        2.37       -1.29     29.84 o 
  -4   4  18       28.75       51.01     34.38 o 
  -2   4  18       16.81       19.81     34.09 o 
 -15   5  18      185.49      213.95     99.26 o 
 -13   5  18       32.92       73.04     49.58 o 
 -11   5  18        3.39       -0.24     39.71 o 
  -9   5  18        0.63        5.55     29.98 o 
  -7   5  18       13.42        0.40     30.77 o 
  -5   5  18      133.75      137.20     43.06 o 
  -3   5  18        2.82       14.96     33.86 o 
 -14   6  18      153.88      163.14     62.13 o 
 -12   6  18      184.28      220.62     70.23 o 
 -10   6  18        3.72       -0.77     44.46 o 
  -8   6  18       85.30       43.13     38.04 o 
  -6   6  18       67.89       49.99     36.91 o 
  -4   6  18        7.64        7.00     32.34 o 
 -13   7  18       48.07       39.16     56.87 o 
 -11   7  18       15.92       60.13     51.51 o 
  -9   7  18      122.61       31.07     34.25 o 
  -7   7  18       17.78       36.39     37.70 o 
  -5   7  18        1.15      -17.25     31.28 o 
 -17   1  19      438.09      582.98    100.49 o 
 -15   1  19       10.06       25.15     52.67 o 
 -13   1  19       21.33       35.29     53.43 o 
 -11   1  19        0.08       32.72     35.82 o 
  -9   1  19        7.52       61.68     37.97 o 
  -7   1  19       32.99       52.04     40.92 o 
  -5   1  19       97.08       43.39     43.11 o 
  -3   1  19       55.79       53.16     50.29 o 
 -16   2  19      178.78      237.89     71.46 o 
 -14   2  19      116.09      100.32     90.61 o 
 -12   2  19       28.68       37.82     48.15 o 
 -10   2  19       52.54       90.45     41.15 o 
  -8   2  19       70.11       70.92     40.15 o 
  -6   2  19        5.79      -16.88     39.14 o 
  -4   2  19       73.36       59.03     45.40 o 
  -2   2  19       21.93       13.77     48.71 o 
 -15   3  19       10.48       46.68     78.14 o 
 -13   3  19        2.06      -15.21     66.74 o 
 -11   3  19        0.02      -25.87     32.80 o 
  -9   3  19      177.86      207.67     52.17 o 
  -7   3  19       91.88      131.46     49.37 o 
  -5   3  19       59.87       68.61     56.07 o 
  -3   3  19      250.62      264.97     52.32 o 
 -14   4  19      261.99      294.41    109.19 o 
 -12   4  19      210.06      211.15     67.74 o 
 -10   4  19        5.14       30.32     33.74 o 
  -8   4  19        5.36       22.75     35.78 o 
  -6   4  19      107.05      124.79     43.74 o 
  -4   4  19       18.45       32.10     34.64 o 
 -13   5  19      164.91      213.87     66.39 o 
 -11   5  19        6.55       -8.46     45.43 o 
  -9   5  19       14.86        6.15     35.04 o 
  -7   5  19        0.05       -2.32     32.92 o 
  -5   5  19       99.67      132.73     42.37 o 
 -10   6  19       35.79       65.09     49.23 o 
  -8   6  19      299.58      288.05     52.74 o 
 -14   0  20       38.98       43.72     86.80 o 
 -12   0  20       56.74       43.32     54.42 o 
 -10   0  20        4.63      129.04     86.80 o 
  -8   0  20      186.46      274.35    112.57 o 
  -6   0  20        9.71       36.96     79.20 o 
 -13   1  20       12.55       -2.96     77.09 o 
 -11   1  20        1.20       -3.43     36.38 o 
  -9   1  20        2.29      -19.74     40.80 o 
  -7   1  20       15.79       42.27     53.25 o 
 -12   2  20        7.41       -8.49     48.35 o 
 -10   2  20       10.65       18.68     42.59 o 
  -8   2  20       15.22       27.90     43.94 o 
  -6   2  20        0.08       -2.46     41.50 o 
 -11   3  20       17.68      -19.11     46.54 o 
  -9   3  20       54.05       34.36     50.81 o 
  -7   3  20      112.70       92.85     55.61 o 
                                                 
